# Supplementary material for: Redetermination of 2,2′-bipyridine-1,1′-diium dibromide
Source: Acta Crystallogr Sect E Struct Rep Online. 2012 Sep 29;68(Pt 10):o3033. doi: 10.1107/S1600536812040214 (PMC3470387; doi:10.1107/S1600536812040214)
Supplement: Supplementary file 1 [file e-68-o3033-sup1.cif]

##############################################################################
#                                                                            #
# This CIF contains the data in a paper accepted for publication in          #
# Acta Crystallographica Section E. It conforms to the requirements of       #
# Notes for Authors for Acta Crystallographica Section E, and has been       #
# peer reviewed under the auspices of the IUCr Commission on Journals.       #
#                                                                            #
# Full details of the Crystallographic Information File format               #
# are given in the paper "The Crystallographic Information File (CIF):       #
# a New Standard Archive File for Crystallography" by S. R. Hall, F. H.      #
# Allen and I. D. Brown [Acta Cryst. (1991), A47, 655-685].                  #
#                                                                            #
# The current version of the core CIF dictionary is obtainable from          #
# ftp://ftp.iucr.org/pub/cif_core.dic.                                       #
#                                                                            #
# Software is freely available for graphical display of the structure(s)     #
# in this CIF. For information consult the CIF software page                 #
# http://www.iucr.org/resources/cif/software.                                #
#                                                                            #
# This file may be used for bona fide research purposes within the           #
# scientific community so long as proper attribution is given to the journal # 
# article from which it was obtained.                                        #
#                                                                            #
##############################################################################
data_I
_audit_creation_method     SHELXL-97
_chemical_name_systematic
;
2,2'-Bipyridine-1,1'-diium; dibromide
;
_chemical_name_common
;
2-(Pyridin-1-ium-2-yl)pyridin-1-ium dibromide
;
_chemical_formula_moiety     'C10 H10 N2 2+, 2(Br -)'
_chemical_formula_sum     'C10 H10 Br2 N2'
_chemical_formula_iupac     'C10 H10 N2 2+, 2Br -'
_chemical_formula_weight     318.00
_chemical_melting_point     ?
_symmetry_cell_setting     monoclinic
_symmetry_space_group_name_H-M     'P 21/c'
_symmetry_space_group_name_Hall     '-P 2ybc'
loop_
    _symmetry_equiv_pos_as_xyz
    'x, y, z'
    '-x, y+1/2, -z+1/2'
    '-x, -y, -z'
    'x, -y-1/2, z-1/2'
_cell_length_a     7.5568(6)
_cell_length_b     9.7747(7)
_cell_length_c     15.3533(12)
_cell_angle_alpha     90.00
_cell_angle_beta     95.830(7)
_cell_angle_gamma     90.00
_cell_volume     1128.21(15)
_cell_formula_units_Z     4
_cell_measurement_reflns_used     1832
_cell_measurement_theta_min     2.9110
_cell_measurement_theta_max     29.1346
_cell_measurement_temperature     293(2)
_exptl_crystal_description     chunk
_exptl_crystal_colour     colourless
_exptl_crystal_size_max     0.20
_exptl_crystal_size_mid     0.15
_exptl_crystal_size_min     0.10
_exptl_crystal_density_diffrn     1.872
_exptl_crystal_density_meas     ?
_exptl_crystal_density_method     'not measured'
_exptl_crystal_F_000     616
_exptl_absorpt_coefficient_mu     7.148
_exptl_absorpt_correction_type     multi-scan
_exptl_absorpt_process_details     '(CrysAlis PRO; Agilent, 2011)'
_exptl_absorpt_correction_T_min     0.287
_exptl_absorpt_correction_T_max     0.489
_exptl_special_details
;
;
_diffrn_ambient_temperature     293(2)
_diffrn_radiation_type     MoK\a
_diffrn_radiation_wavelength     0.71073
_diffrn_radiation_source     'Enhance (Mo) x-ray source'
_diffrn_radiation_monochromator     graphite
_diffrn_measurement_device_type     'Agilent Xcalibur EOS'
_diffrn_measurement_method     '\w scans'
_diffrn_detector_area_resol_mean     16.0534
_diffrn_reflns_number     5425
_diffrn_reflns_av_R_equivalents     0.0317
_diffrn_reflns_av_sigmaI/netI     0.0494
_diffrn_reflns_theta_min     3.42
_diffrn_reflns_theta_max     29.20
_diffrn_reflns_theta_full     29.20
_diffrn_measured_fraction_theta_max     0.980
_diffrn_measured_fraction_theta_full     0.980
_diffrn_reflns_limit_h_min     -7
_diffrn_reflns_limit_h_max     10
_diffrn_reflns_limit_k_min     -13
_diffrn_reflns_limit_k_max     10
_diffrn_reflns_limit_l_min     -21
_diffrn_reflns_limit_l_max     16
_diffrn_standards_number     ?
_diffrn_standards_interval_count     ?
_diffrn_standards_interval_time     ?
_diffrn_standards_decay_%     0.00
_refine_special_details
;
Refinement of <i>F</i>^2^ against ALL reflections. The weighted <i>R</i>-factor
<i>wR</i> and goodness of fit <i>S</i> are based on <i>F</i>^2^, conventional
<i>R</i>-factors <i>R</i> are based on <i>F</i>, with <i>F</i> set to zero for
negative <i>F</i>^2^. The threshold expression of <i>F</i>^2^ >
\s(<i>F</i>^2^) is used only for calculating <i>R</i>-factors(gt) <i>etc</i>.
and is not relevant to the choice of reflections for refinement.
<i>R</i>-factors based on <i>F</i>^2^ are statistically about twice as large
as those based on <i>F</i>, and <i>R</i>- factors based on ALL data will be
even larger.
;
_reflns_number_total     3054
_reflns_number_gt     1884
_reflns_threshold_expression     I>2\s(I)
_refine_ls_structure_factor_coef     Fsqd
_refine_ls_matrix_type     full
_refine_ls_R_factor_all     0.0650
_refine_ls_R_factor_gt     0.0369
_refine_ls_wR_factor_gt     0.0646
_refine_ls_wR_factor_ref     0.0729
_refine_ls_goodness_of_fit_ref     1.028
_refine_ls_restrained_S_all     1.028
_refine_ls_number_reflns     3054
_refine_ls_number_parameters     127
_refine_ls_number_restraints     0
_refine_ls_hydrogen_treatment     constr
_refine_ls_weighting_scheme     calc
_refine_ls_weighting_details
                 'calc w=1/[\s^2^(Fo^2^)+(0.0250P)^2^] where P=(Fo^2^+2Fc^2^)/3'
_atom_sites_solution_hydrogens     geom
_atom_sites_solution_primary     direct
_atom_sites_solution_secondary     difmap
_refine_ls_shift/su_max     0.001
_refine_ls_shift/su_mean     0.000
_refine_diff_density_max     0.498
_refine_diff_density_min     -0.566
_refine_ls_extinction_method     none
_refine_ls_extinction_coef     ?
loop_
    _atom_type_symbol
    _atom_type_description
    _atom_type_scat_dispersion_real
    _atom_type_scat_dispersion_imag
    _atom_type_scat_source
    'C' 'C' 0.0033 0.0016
                         'International Tables Vol C Tables 4.2.6.8 and 6.1.1.4'
    'H' 'H' 0.0000 0.0000
                         'International Tables Vol C Tables 4.2.6.8 and 6.1.1.4'
    'N' 'N' 0.0061 0.0033
                         'International Tables Vol C Tables 4.2.6.8 and 6.1.1.4'
    'Br' 'Br' -0.2901 2.4595
                         'International Tables Vol C Tables 4.2.6.8 and 6.1.1.4'
_computing_data_collection     'CrysAlis PRO (Agilent, 2011)'
_computing_cell_refinement     'CrysAlis PRO (Agilent, 2011)'
_computing_data_reduction     'CrysAlis PRO (Agilent, 2011)'
_computing_structure_solution     'SHELXS97 (Sheldrick, 2008)'
_computing_structure_refinement     'SHELXL97 (Sheldrick, 2008)'
_computing_molecular_graphics     'SHELXTL (Sheldrick, 2008)'
_computing_publication_material     'SHELXTL (Sheldrick, 2008)'
loop_
    _atom_site_type_symbol
    _atom_site_label
    _atom_site_fract_x
    _atom_site_fract_y
    _atom_site_fract_z
    _atom_site_U_iso_or_equiv
    _atom_site_adp_type
    _atom_site_calc_flag
    _atom_site_refinement_flags
    _atom_site_occupancy
    _atom_site_symmetry_multiplicity
    _atom_site_disorder_assembly
    _atom_site_disorder_group
    Br Br1 0.23397(5) 0.03486(4) 0.67326(2) 0.04534(13) Uani d . 1 1 . .
    N N1 0.4480(4) 0.4858(3) 0.63133(16) 0.0384(7) Uani d . 1 1 . .
    H H1A 0.5366 0.4580 0.6051 0.046 Uiso calc R 1 1 . .
    C C1 0.3257(6) 0.3947(4) 0.6491(2) 0.0507(10) Uani d . 1 1 . .
    H H1B 0.3369 0.3036 0.6330 0.061 Uiso calc R 1 1 . .
    N N2 0.5392(4) 0.8449(3) 0.61771(15) 0.0369(7) Uani d . 1 1 . .
    H H2A 0.4378 0.8714 0.6323 0.044 Uiso calc R 1 1 . .
    C C2 0.1841(6) 0.4356(4) 0.6909(2) 0.0554(11) Uani d . 1 1 . .
    H H2B 0.0950 0.3739 0.7013 0.066 Uiso calc R 1 1 . .
    Br Br2 0.74405(5) 0.29766(4) 0.55966(2) 0.04749(13) Uani d . 1 1 . .
    C C3 0.1749(5) 0.5695(4) 0.7175(2) 0.0532(11) Uani d . 1 1 . .
    H H3A 0.0822 0.5979 0.7488 0.064 Uiso calc R 1 1 . .
    C C4 0.3033(5) 0.6619(4) 0.6978(2) 0.0429(9) Uani d . 1 1 . .
    H H4A 0.2968 0.7526 0.7154 0.051 Uiso calc R 1 1 . .
    C C5 0.4402(4) 0.6197(3) 0.65239(19) 0.0314(7) Uani d . 1 1 . .
    C C6 0.6477(5) 0.9395(4) 0.5912(2) 0.0446(9) Uani d . 1 1 . .
    H H6A 0.6141 1.0311 0.5898 0.054 Uiso calc R 1 1 . .
    C C7 0.8083(6) 0.9019(4) 0.5662(2) 0.0505(10) Uani d . 1 1 . .
    H H7A 0.8851 0.9671 0.5470 0.061 Uiso calc R 1 1 . .
    C C8 0.8553(5) 0.7657(4) 0.5698(2) 0.0509(10) Uani d . 1 1 . .
    H H8A 0.9641 0.7383 0.5524 0.061 Uiso calc R 1 1 . .
    C C9 0.7398(5) 0.6683(4) 0.5997(2) 0.0449(9) Uani d . 1 1 . .
    H H9A 0.7723 0.5765 0.6035 0.054 Uiso calc R 1 1 . .
    C C10 0.5767(4) 0.7105(3) 0.62330(19) 0.0324(8) Uani d . 1 1 . .
loop_
    _atom_site_aniso_label
    _atom_site_aniso_U_11
    _atom_site_aniso_U_22
    _atom_site_aniso_U_33
    _atom_site_aniso_U_12
    _atom_site_aniso_U_13
    _atom_site_aniso_U_23
    Br1 0.0395(2) 0.0378(2) 0.0598(2) 0.00431(18) 0.01032(17) -0.00318(18)
    N1 0.0397(19) 0.0320(17) 0.0441(16) -0.0004(14) 0.0068(13) 0.0021(13)
    C1 0.058(3) 0.035(2) 0.058(2) -0.013(2) 0.001(2) 0.0056(18)
    N2 0.0309(17) 0.0316(17) 0.0483(17) -0.0033(14) 0.0055(13) 0.0014(13)
    C2 0.043(3) 0.056(3) 0.067(3) -0.019(2) 0.008(2) 0.016(2)
    Br2 0.0500(3) 0.0356(2) 0.0580(2) 0.00351(19) 0.01070(18) -0.00453(16)
    C3 0.036(2) 0.060(3) 0.067(2) 0.004(2) 0.0223(19) 0.018(2)
    C4 0.037(2) 0.036(2) 0.057(2) 0.0052(17) 0.0111(18) 0.0031(17)
    C5 0.0301(19) 0.0260(18) 0.0379(17) -0.0007(16) 0.0022(14) 0.0036(14)
    C6 0.045(3) 0.037(2) 0.052(2) -0.0067(19) 0.0020(18) 0.0054(17)
    C7 0.048(3) 0.052(3) 0.053(2) -0.015(2) 0.0113(19) 0.0052(19)
    C8 0.034(2) 0.065(3) 0.056(2) -0.005(2) 0.0157(17) -0.002(2)
    C9 0.038(2) 0.038(2) 0.060(2) 0.0053(18) 0.0112(18) 0.0026(17)
    C10 0.0304(19) 0.0319(19) 0.0349(17) 0.0001(16) 0.0033(14) 0.0023(14)
_geom_special_details
;
All e.s.d.'s (except the e.s.d. in the dihedral angle between two l.s. planes)
are estimated using the full covariance matrix. The cell e.s.d.'s are taken
into account individually in the estimation of e.s.d.'s in distances, angles
and torsion angles; correlations between e.s.d.'s in cell parameters are only
used when they are defined by crystal symmetry. An approximate (isotropic)
treatment of cell e.s.d.'s is used for estimating e.s.d.'s involving l.s.
planes.
;
loop_
    _geom_bond_atom_site_label_1
    _geom_bond_atom_site_label_2
    _geom_bond_site_symmetry_2
    _geom_bond_distance
    _geom_bond_publ_flag
    N1 C1 . 1.331(4) ?
    N1 C5 . 1.351(4) ?
    N1 H1A . 0.8600 ?
    C1 C2 . 1.363(6) ?
    C1 H1B . 0.9300 ?
    N2 C6 . 1.326(4) ?
    N2 C10 . 1.345(4) ?
    N2 H2A . 0.8600 ?
    C2 C3 . 1.375(5) ?
    C2 H2B . 0.9300 ?
    C3 C4 . 1.382(5) ?
    C3 H3A . 0.9300 ?
    C4 C5 . 1.369(4) ?
    C4 H4A . 0.9300 ?
    C5 C10 . 1.464(4) ?
    C6 C7 . 1.360(5) ?
    C6 H6A . 0.9300 ?
    C7 C8 . 1.378(5) ?
    C7 H7A . 0.9300 ?
    C8 C9 . 1.399(5) ?
    C8 H8A . 0.9300 ?
    C9 C10 . 1.383(5) ?
    C9 H9A . 0.9300 ?
loop_
    _geom_angle_atom_site_label_1
    _geom_angle_atom_site_label_2
    _geom_angle_atom_site_label_3
    _geom_angle_site_symmetry_1
    _geom_angle_site_symmetry_3
    _geom_angle
    _geom_angle_publ_flag
    C1 N1 C5 . . 123.5(3) ?
    C1 N1 H1A . . 118.3 ?
    C5 N1 H1A . . 118.3 ?
    N1 C1 C2 . . 119.6(4) ?
    N1 C1 H1B . . 120.2 ?
    C2 C1 H1B . . 120.2 ?
    C6 N2 C10 . . 124.6(3) ?
    C6 N2 H2A . . 117.7 ?
    C10 N2 H2A . . 117.7 ?
    C1 C2 C3 . . 119.0(4) ?
    C1 C2 H2B . . 120.5 ?
    C3 C2 H2B . . 120.5 ?
    C2 C3 C4 . . 119.9(4) ?
    C2 C3 H3A . . 120.0 ?
    C4 C3 H3A . . 120.0 ?
    C5 C4 C3 . . 120.0(3) ?
    C5 C4 H4A . . 120.0 ?
    C3 C4 H4A . . 120.0 ?
    N1 C5 C4 . . 117.8(3) ?
    N1 C5 C10 . . 117.7(3) ?
    C4 C5 C10 . . 124.4(3) ?
    N2 C6 C7 . . 119.7(4) ?
    N2 C6 H6A . . 120.1 ?
    C7 C6 H6A . . 120.1 ?
    C6 C7 C8 . . 118.9(4) ?
    C6 C7 H7A . . 120.6 ?
    C8 C7 H7A . . 120.6 ?
    C7 C8 C9 . . 120.3(4) ?
    C7 C8 H8A . . 119.9 ?
    C9 C8 H8A . . 119.9 ?
    C10 C9 C8 . . 119.0(3) ?
    C10 C9 H9A . . 120.5 ?
    C8 C9 H9A . . 120.5 ?
    N2 C10 C9 . . 117.6(3) ?
    N2 C10 C5 . . 117.5(3) ?
    C9 C10 C5 . . 125.0(3) ?
loop_
    _geom_torsion_atom_site_label_1
    _geom_torsion_atom_site_label_2
    _geom_torsion_atom_site_label_3
    _geom_torsion_atom_site_label_4
    _geom_torsion_site_symmetry_1
    _geom_torsion_site_symmetry_2
    _geom_torsion_site_symmetry_3
    _geom_torsion_site_symmetry_4
    _geom_torsion
    _geom_torsion_publ_flag
    C5 N1 C1 C2 . . . . -0.2(5) ?
    N1 C1 C2 C3 . . . . -2.9(6) ?
    C1 C2 C3 C4 . . . . 3.3(6) ?
    C2 C3 C4 C5 . . . . -0.5(5) ?
    C1 N1 C5 C4 . . . . 3.0(5) ?
    C1 N1 C5 C10 . . . . -175.6(3) ?
    C3 C4 C5 N1 . . . . -2.6(5) ?
    C3 C4 C5 C10 . . . . 175.9(3) ?
    C10 N2 C6 C7 . . . . 1.0(5) ?
    N2 C6 C7 C8 . . . . -0.6(5) ?
    C6 C7 C8 C9 . . . . -0.7(5) ?
    C7 C8 C9 C10 . . . . 1.6(5) ?
    C6 N2 C10 C9 . . . . -0.1(5) ?
    C6 N2 C10 C5 . . . . -178.9(3) ?
    C8 C9 C10 N2 . . . . -1.2(5) ?
    C8 C9 C10 C5 . . . . 177.6(3) ?
    N1 C5 C10 N2 . . . . 158.5(3) ?
    C4 C5 C10 N2 . . . . -20.1(5) ?
    N1 C5 C10 C9 . . . . -20.3(5) ?
    C4 C5 C10 C9 . . . . 161.1(4) ?
loop_
    _geom_hbond_atom_site_label_D
    _geom_hbond_atom_site_label_H
    _geom_hbond_atom_site_label_A
    _geom_hbond_site_symmetry_A
    _geom_hbond_distance_DH
    _geom_hbond_distance_HA
    _geom_hbond_distance_DA
    _geom_hbond_angle_DHA
    N1 H1A Br2 . 0.86 2.37 3.178(3) 156
    N2 H2A Br1 1_565 0.86 2.35 3.145(3) 154
    C1 H1B Br1 . 0.93 2.83 3.611(4) 143
    C9 H9A Br2 . 0.93 2.81 3.675(4) 155
    C6 H6A Br2 1_565 0.93 2.84 3.619(4) 142
    C4 H4A Br1 1_565 0.93 2.86 3.697(4) 150
    C3 H3A Br1 2_556 0.93 2.85 3.677(4) 149
_iucr_refine_instructions_details
;
TITL I in P21/c #14
CELL 0.71073 7.556806 9.77474 15.353294 90 95.8297 90
ZERR 4 0.000568 0.000659 0.001249 0 0.0068 0
LATT 1
SYMM -X,0.5+Y,0.5-Z
SFAC C H N Br
UNIT 40 40 8 8
L.S. 20 0 0 511
PLAN  5
REM reset to P21/c #14
FMAP 2
ACTA
CONF
BOND
HTAB
BOND $H
BOND $Br
EQIV $1 x, y+1, z
EQIV $2 -x, 1/2+y, 3/2-z
EQIV $3 -1+x, y, z
HTAB N1 Br2
HTAB N2 Br1_$1
HTAB C1 Br1
HTAB C9 Br2
HTAB C6 Br2_$1
HTAB C4  Br1_$1
HTAB C3 Br1_$2
RTAB BrBr Br1 Br2_$3
MPLA 6 n1 c1 c2 c3 c5
MPLA 6 n2 c6 c7 c8 c9 c10
OMIT 1 1 1
OMIT 0 1 2
OMIT 1 1 6
REM <HKL>D:/Salim/exp_413/struct/olex2_exp_413/exp_413.hkl</HKL>
WGHT    0.025000
FVAR       2.68401
BR1   4    0.233967    0.034859    0.673260    11.00000    0.03949    0.03782 =
         0.05980   -0.00318    0.01032    0.00431
N1    3    0.447963    0.485807    0.631328    11.00000    0.03968    0.03203 =
         0.04406    0.00210    0.00682   -0.00037
AFIX  43
H1A   2    0.536554    0.457964    0.605070    11.00000   -1.20000
AFIX   0
C1    1    0.325724    0.394661    0.649072    11.00000    0.05803    0.03539 =
         0.05762    0.00564    0.00120   -0.01287
AFIX  43
H1B   2    0.336907    0.303575    0.633009    11.00000   -1.20000
AFIX   0
N2    3    0.539198    0.844948    0.617710    11.00000    0.03093    0.03163 =
         0.04834    0.00145    0.00552   -0.00334
AFIX  43
H2A   2    0.437781    0.871438    0.632317    11.00000   -1.20000
AFIX   0
C2    1    0.184055    0.435595    0.690922    11.00000    0.04292    0.05642 =
         0.06734    0.01621    0.00818   -0.01893
AFIX  43
H2B   2    0.094956    0.373856    0.701327    11.00000   -1.20000
AFIX   0
BR2   4    0.744047    0.297662    0.559658    11.00000    0.04997    0.03557 =
         0.05800   -0.00453    0.01070    0.00351
C3    1    0.174851    0.569536    0.717527    11.00000    0.03626    0.06018 =
         0.06678    0.01769    0.02226    0.00424
AFIX  43
H3A   2    0.082229    0.597912    0.748756    11.00000   -1.20000
AFIX   0
C4    1    0.303321    0.661895    0.697817    11.00000    0.03658    0.03605 =
         0.05736    0.00306    0.01108    0.00515
AFIX  43
H4A   2    0.296781    0.752641    0.715409    11.00000   -1.20000
AFIX   0
C5    1    0.440217    0.619744    0.652386    11.00000    0.03005    0.02605 =
         0.03788    0.00357    0.00224   -0.00068
C6    1    0.647693    0.939491    0.591239    11.00000    0.04482    0.03676 =
         0.05162    0.00536    0.00202   -0.00669
AFIX  43
H6A   2    0.614108    1.031060    0.589791    11.00000   -1.20000
AFIX   0
C7    1    0.808299    0.901928    0.566218    11.00000    0.04782    0.05239 =
         0.05259    0.00516    0.01129   -0.01514
AFIX  43
H7A   2    0.885123    0.967107    0.546991    11.00000   -1.20000
AFIX   0
C8    1    0.855269    0.765661    0.569837    11.00000    0.03406    0.06463 =
         0.05615   -0.00207    0.01569   -0.00489
AFIX  43
H8A   2    0.964135    0.738309    0.552381    11.00000   -1.20000
AFIX   0
C9    1    0.739818    0.668288    0.599672    11.00000    0.03792    0.03811 =
         0.05993    0.00263    0.01124    0.00530
AFIX  43
H9A   2    0.772286    0.576549    0.603550    11.00000   -1.20000
AFIX   0
C10   1    0.576713    0.710545    0.623303    11.00000    0.03038    0.03186 =
         0.03495    0.00231    0.00326    0.00014
HKLF 4
REM  exp_413 in P21/c #14
REM R1 =  0.0369 for   1884 Fo > 4sig(Fo)  and  0.0650 for all   2614 data
REM    127 parameters refined using      0 restraints
END
WGHT      0.0250      0.0000
REM Highest difference peak  0.498,  deepest hole -0.566,  1-sigma level  0.092
Q1    1   0.0871  0.0340  0.6783  11.00000  0.05    0.50
Q2    1   0.6130  0.2987  0.5595  11.00000  0.05    0.41
Q3    1   0.3588  0.0356  0.6726  11.00000  0.05    0.41
Q4    1   0.7053  0.3108  0.6184  11.00000  0.05    0.40
Q5    1   0.0421  0.2133  0.6275  11.00000  0.05    0.40
;
data_global
_journal_date_recd_electronic     2012-09-07
_journal_date_accepted     2012-09-22
_journal_name_full     'Acta Crystallographica, Section E'
_journal_year     2012
_journal_volume     68
_journal_issue     10
_journal_page_first     o3033
_journal_page_last     o3033
_journal_paper_category     QO
_journal_paper_doi     10.1107/S1600536812040214
_journal_coeditor_code     HB6957
_publ_contact_author_name     'Basem F. Ali'
_publ_contact_author_address
;
Department of Chemistry
Al al-Bayt University
Mafraq 25113
Jordan
;
_publ_contact_author_email     'bfali@aabu.edu.jo'
_publ_contact_author_fax     '-'
_publ_contact_author_phone     '00962 796153577'
_publ_section_title
;
Redetermination of 2,2'-bipyridine-1,1'-diium dibromide
;
loop_
    _publ_author_name
    _publ_author_footnote
    _publ_author_address
    'Ali, Basem F.' .
;
Department of Chemistry
Al al-Bayt University
Mafraq 25113
Jordan
;
    'Al-Far, Rawhi' .
;
Faculty of Science and IT, Al-Balqa'a Applied University, Salt, Jordan
;
    'Haddad, Salim F.' .
;
Department of Chemistry
The University of Jordan
Amman 11942
Jordan
;
