# Supplementary material for: Redetermination of 2,2′-bipyridine-1,1′-diium dibromide
Source: Acta Crystallogr Sect E Struct Rep Online. 2012 Sep 29;68(Pt 10):o3033. doi: 10.1107/S1600536812040214 (PMC3470387; doi:10.1107/S1600536812040214)
Supplement: Supplementary file 2 [file e-68-o3033-Isup2.hkl]

# 
# h,k,l, Fc-squared, Fo-squared, sigma(Fo-squared) and status flag 
# 
data_I
_shelx_title ' exp_413 in P2(1)/c' 
_shelx_refln_list_code          4 
_shelx_F_calc_maximum      394.02 
_exptl_crystal_F_000       616.00 
_reflns_d_resolution_high  0.7285 
 
loop_ 
 _symmetry_equiv_pos_as_xyz 
 'x, y, z' 
 '-x, y+1/2, -z+1/2' 
 '-x, -y, -z' 
 'x, -y-1/2, z-1/2' 
 
_cell_length_a     7.5568 
_cell_length_b     9.7747 
_cell_length_c    15.3533 
_cell_angle_alpha  90.000 
_cell_angle_beta   95.830 
_cell_angle_gamma  90.000 
 
_shelx_F_squared_multiplier     1.000 
 
loop_ 
 _refln_index_h 
 _refln_index_k 
 _refln_index_l 
 _refln_F_squared_calc 
 _refln_F_squared_meas 
 _refln_F_squared_sigma 
 _refln_observed_status 
   2   0   0    62349.20    59847.62    813.92 o 
   3   0   0     3133.51     3202.30     77.05 o 
   4   0   0    20656.91    20173.64    457.09 o 
   5   0   0      699.90      791.89     63.27 o 
   6   0   0     5928.85     6448.95    221.01 o 
   7   0   0       12.42       58.83     38.20 o 
   8   0   0      681.16      833.64     87.55 o 
   9   0   0      233.16      321.57     62.97 o 
   1   1   0     1440.65     1619.90     47.98 o 
   2   1   0      259.70      289.25     13.78 o 
   3   1   0     6300.18     6658.58    265.04 o 
   4   1   0     1184.92     1240.04     51.10 o 
   5   1   0     1627.83     1752.80     69.20 o 
   6   1   0      175.97      231.93     44.05 o 
   7   1   0      526.79      647.02     51.85 o 
   8   1   0      121.26       94.79     28.46 o 
   9   1   0       35.80       47.88     33.29 o 
   0   2   0      595.30      628.46     14.06 o 
   1   2   0       68.60       89.89      6.09 o 
   2   2   0       75.00       92.90      8.77 o 
   3   2   0     1983.67     2153.61     77.56 o 
   4   2   0        2.49        6.57     13.73 o 
   5   2   0     2085.54     2077.80    123.62 o 
   6   2   0       43.90       51.67     20.58 o 
   7   2   0     1469.94     1429.54     73.61 o 
   8   2   0       23.26       16.83     24.98 o 
   9   2   0      380.00      413.06     50.93 o 
   1   3   0    22515.24    23333.33    238.14 o 
   2   3   0       29.66       35.95      9.71 o 
   3   3   0    14641.14    15563.92    352.59 o 
   4   3   0       30.77       78.76     17.73 o 
   5   3   0     3137.06     3072.94    172.79 o 
   6   3   0      312.87      387.15     37.96 o 
   7   3   0      879.21      893.08     59.16 o 
   8   3   0      229.55      269.92     52.60 o 
   9   3   0      243.79      261.24     43.88 o 
   0   4   0     5163.09     5266.33     76.14 o 
   1   4   0      249.11      299.83     20.95 o 
   2   4   0     4765.84     4955.80    140.41 o 
   3   4   0      281.96      290.57     31.04 o 
   4   4   0     2244.85     2237.85     70.66 o 
   5   4   0      289.35      335.21     34.35 o 
   6   4   0     1342.65     1475.21     71.63 o 
   7   4   0       58.04       70.52     31.59 o 
   8   4   0      467.17      433.63     51.58 o 
   1   5   0     6461.33     6822.94     98.89 o 
   2   5   0       91.31       92.76     24.48 o 
   3   5   0     1987.09     1991.70     88.20 o 
   4   5   0      439.56      445.31     45.26 o 
   5   5   0      691.69      762.91     62.53 o 
   6   5   0      419.52      495.72     70.38 o 
   7   5   0      290.35      313.10     32.22 o 
   8   5   0      174.56      191.79     45.45 o 
   0   6   0      982.42     1088.12     65.01 o 
   1   6   0      387.89      422.74     21.57 o 
   2   6   0      222.87      204.41     30.59 o 
   3   6   0        4.27        9.49     21.71 o 
   4   6   0     1312.86     1259.56     77.71 o 
   5   6   0       13.65       24.46     28.37 o 
   6   6   0      530.18      495.00     77.48 o 
   7   6   0        1.30        7.37     25.81 o 
   8   6   0       51.46       28.12     28.58 o 
   1   7   0      668.02      683.79     27.71 o 
   2   7   0        7.62       12.97      7.80 o 
   3   7   0      174.30      184.50     43.23 o 
   4   7   0      835.78      807.73     65.74 o 
   5   7   0      825.15      781.34     70.79 o 
   6   7   0      186.07      222.76     38.05 o 
   7   7   0       92.18       61.60     27.84 o 
   8   7   0      210.52      179.77     53.98 o 
   0   8   0     2254.13     2347.09    117.44 o 
   1   8   0       30.28       41.47     10.77 o 
   2   8   0     3106.41     2977.47     71.89 o 
   3   8   0       32.80       43.61     36.44 o 
   4   8   0     1025.02     1092.19     82.38 o 
   5   8   0        1.32       -4.24     32.79 o 
   6   8   0      339.64      362.54     44.87 o 
   7   8   0        7.33       55.01     60.65 o 
   1   9   0     4799.66     4765.83    131.81 o 
   2   9   0       91.68      114.56     28.38 o 
   3   9   0     3167.75     2979.68     79.77 o 
   4   9   0      109.33      205.53     45.97 o 
   5   9   0     1625.25     1685.02    113.53 o 
   6   9   0       29.16       89.96     46.94 o 
   7   9   0      471.18      428.99     79.20 o 
   0  10   0      188.07      251.27     50.60 o 
   1  10   0       17.98        3.67     22.96 o 
   2  10   0      127.73       87.07     27.17 o 
   3  10   0       36.00       81.29     29.85 o 
   4  10   0       84.73       47.55     37.89 o 
   5  10   0       12.28       -1.49     35.03 o 
   1  11   0       76.72       70.48     27.33 o 
   2  11   0       27.40       71.98     28.86 o 
   3  11   0       67.04       43.38     27.22 o 
   4  11   0       53.52       76.52     44.43 o 
   0  12   0     1168.68     1364.16    111.58 o 
   1  12   0        2.02        9.07     35.08 o 
   2  12   0      803.86      802.75     62.18 o 
  -9   1   1      548.00      578.96     55.49 o 
  -8   1   1       72.49      118.93     50.77 o 
  -7   1   1     4485.60     4497.71    178.71 o 
  -6   1   1      799.36      815.18     58.52 o 
  -5   1   1     6098.71     5973.88    138.00 o 
  -4   1   1        7.19       -4.08     17.97 o 
  -3   1   1    14095.26    14516.54    341.83 o 
  -2   1   1       14.17       40.81      6.66 o 
  -1   1   1     5033.63     5671.61     70.73 o 
   2   1   1     2413.35     2399.65     55.22 o 
   3   1   1     7972.98     8118.58    149.19 o 
   4   1   1       98.18       79.38     34.35 o 
   5   1   1     1418.97     1471.76     61.86 o 
   6   1   1      789.40      827.06     52.27 o 
   7   1   1      512.26      524.18     47.41 o 
   8   1   1      416.88      454.80     46.44 o 
   9   1   1       49.51       76.81     80.09 o 
  -9   2   1       40.31       66.84     36.61 o 
  -8   2   1       40.25        4.66     26.08 o 
  -7   2   1      174.09      196.91     32.01 o 
  -6   2   1      216.24      302.23     34.85 o 
  -5   2   1      736.73      788.54     46.71 o 
  -4   2   1      980.82     1025.46     46.59 o 
  -3   2   1     1902.43     1832.43     43.06 o 
  -2   2   1      793.17      730.53     28.99 o 
  -1   2   1     7042.13     7676.45    130.93 o 
   0   2   1      358.25      414.15      8.73 o 
   1   2   1     9823.02    10253.57    119.36 o 
   2   2   1      448.13      456.24     18.33 o 
   3   2   1     3088.86     2951.69    102.77 o 
   4   2   1        4.28        3.51      4.80 o 
   5   2   1     2327.06     2296.90    164.36 o 
   6   2   1      287.74      295.11     34.61 o 
   7   2   1      185.92      202.95     39.71 o 
   8   2   1        8.16       28.48     25.64 o 
   9   2   1      221.59      271.17     41.81 o 
  -9   3   1       25.06       43.92     28.72 o 
  -8   3   1       29.81       38.70     26.18 o 
  -7   3   1       66.41       76.69     26.16 o 
  -6   3   1     1099.49     1133.11     59.83 o 
  -5   3   1      484.17      385.29     53.37 o 
  -4   3   1     3321.31     3494.62     92.24 o 
  -3   3   1      128.77      129.51     25.46 o 
  -2   3   1    14300.21    14394.84    226.68 o 
  -1   3   1     2536.47     2701.71     42.49 o 
   0   3   1    15915.41    17068.24    157.84 o 
   1   3   1     1548.85     1711.19     27.50 o 
   2   3   1    18246.66    18875.04    279.56 o 
   3   3   1     3094.94     3277.57    110.01 o 
   4   3   1     6170.69     5981.03    180.34 o 
   5   3   1      212.25      226.35     29.45 o 
   6   3   1     3719.31     3749.19    115.95 o 
   7   3   1        1.31       -0.09     22.15 o 
   8   3   1     1578.03     1616.44     85.13 o 
   9   3   1        0.85       35.47     29.20 o 
  -9   4   1      194.53      189.62     53.21 o 
  -8   4   1      986.62      905.17     66.88 o 
  -7   4   1      448.36      451.44     44.50 o 
  -6   4   1     3268.14     3207.40    107.68 o 
  -5   4   1     1563.28     1575.62     66.74 o 
  -4   4   1     5598.12     5582.48    171.86 o 
  -3   4   1     3610.48     3827.12    124.54 o 
  -2   4   1     5691.06     5606.79     85.01 o 
  -1   4   1     2714.58     2920.85     57.62 o 
   0   4   1     4932.32     4939.47     98.54 o 
   1   4   1      357.75      369.78     17.62 o 
   2   4   1     4164.18     4318.64     93.84 o 
   3   4   1       81.44       96.59     21.60 o 
   4   4   1     1985.21     2013.93     65.48 o 
   5   4   1      106.47      152.91     26.55 o 
   6   4   1      177.11      214.61     32.53 o 
   7   4   1       13.01       13.34     23.25 o 
   8   4   1      114.22      137.28     40.61 o 
  -8   5   1      308.77      315.95     43.52 o 
  -7   5   1      686.35      687.88     54.44 o 
  -6   5   1     1675.20     1683.13     75.66 o 
  -5   5   1     1560.84     1660.58     69.45 o 
  -4   5   1     3260.29     3248.08    127.34 o 
  -3   5   1     3553.26     3453.58    182.26 o 
  -2   5   1     3496.50     3545.62     88.69 o 
  -1   5   1     8675.17     9456.36    131.07 o 
   0   5   1     5246.26     5434.22    114.05 o 
   1   5   1     4556.99     4467.56     95.47 o 
   2   5   1     2283.33     2330.88     67.40 o 
   3   5   1     1624.60     1656.34     77.06 o 
   4   5   1      849.41      889.79     62.81 o 
   5   5   1      470.49      549.08     53.95 o 
   6   5   1      265.35      273.76     28.54 o 
   7   5   1       16.72       17.89     20.04 o 
   8   5   1       41.45       45.28     23.92 o 
  -8   6   1       96.81      105.29     32.58 o 
  -7   6   1      172.15      149.10     31.91 o 
  -6   6   1      375.86      388.17     40.28 o 
  -5   6   1      400.16      402.07     50.16 o 
  -4   6   1      111.99       91.00     30.53 o 
  -3   6   1     4776.55     4596.17     90.36 o 
  -2   6   1     1458.26     1540.48     40.15 o 
  -1   6   1     7191.11     7151.81     91.79 o 
   0   6   1     1046.48     1066.30     46.20 o 
   1   6   1    10037.45    10035.31    262.17 o 
   2   6   1      760.10      760.89     40.09 o 
   3   6   1     9090.19     8091.79    469.21 o 
   4   6   1     1146.87     1267.52     77.12 o 
   5   6   1     3254.63     3322.43    139.58 o 
   6   6   1       52.91       70.84     25.95 o 
   7   6   1     2148.38     2097.04    154.87 o 
   8   6   1       20.48       13.66     44.22 o 
  -8   7   1       39.49       97.55     48.16 o 
  -7   7   1      126.31      145.62     34.08 o 
  -6   7   1       53.09       91.98     26.79 o 
  -5   7   1      667.05      740.31     70.15 o 
  -4   7   1     1038.56      941.39     70.87 o 
  -3   7   1        9.03       71.84     28.51 o 
  -2   7   1      397.33      398.47     21.30 o 
  -1   7   1      226.39      241.40     18.14 o 
   0   7   1     2008.77     2205.98     73.87 o 
   1   7   1      103.26      111.32     14.40 o 
   2   7   1     3206.98     3050.01     56.07 o 
   3   7   1        9.03       52.73     20.68 o 
   4   7   1     1292.54     1334.21     81.90 o 
   5   7   1      378.73      335.40     50.39 o 
   6   7   1     1160.07     1162.25     79.77 o 
   7   7   1        3.62        2.63     25.46 o 
   8   7   1      102.21       36.20     41.63 o 
  -7   8   1      251.57      290.51     42.78 o 
  -6   8   1      842.14      865.37    105.70 o 
  -5   8   1      110.16      145.50     42.35 o 
  -4   8   1     2314.03     2251.22    119.22 o 
  -3   8   1      158.57      144.75     27.19 o 
  -2   8   1     4416.04     4281.64     87.65 o 
  -1   8   1      538.62      535.30     23.25 o 
   0   8   1     3036.00     3331.68     99.14 o 
   1   8   1        0.48        1.23     11.42 o 
   2   8   1     4494.71     4377.38     91.91 o 
   3   8   1      167.93      163.57     35.38 o 
   4   8   1      832.49      844.66     72.21 o 
   5   8   1        4.52       21.34     30.37 o 
   6   8   1       95.09      123.20     46.31 o 
   7   8   1       39.64       42.47     30.66 o 
  -7   9   1       15.92       37.25     44.06 o 
  -6   9   1      103.03      181.69     38.94 o 
  -5   9   1       46.79      120.68     44.73 o 
  -4   9   1      124.61      142.55     43.76 o 
  -3   9   1        0.66        3.09     24.06 o 
  -2   9   1       99.56      103.34     26.62 o 
  -1   9   1       88.42      115.77     26.71 o 
   0   9   1      908.18      972.87     56.42 o 
   1   9   1      354.64      398.42     38.28 o 
   2   9   1      160.70      181.16     20.04 o 
   3   9   1      112.09       75.05     17.90 o 
   4   9   1      303.61      317.12     51.41 o 
   5   9   1       95.61      163.09     48.89 o 
   6   9   1      197.60      225.71     56.48 o 
  -6  10   1      156.38      104.41     49.91 o 
  -5  10   1       10.87       52.70     39.05 o 
  -4  10   1      265.11      265.37     55.52 o 
  -3  10   1       57.33       32.76     43.23 o 
  -2  10   1      462.32      471.51     86.25 o 
  -1  10   1      253.76      285.45     64.94 o 
   0  10   1      398.65      392.34     40.16 o 
   1  10   1      271.88      318.06     38.51 o 
   2  10   1       71.27      118.62     28.87 o 
   3  10   1      630.74      569.08     50.26 o 
   4  10   1      120.40       97.02     41.56 o 
   5  10   1      439.66      535.29     69.71 o 
  -4  11   1       46.53        2.02     39.18 o 
  -3  11   1      223.94      171.75     33.66 o 
  -2  11   1      145.30      241.78     40.21 o 
  -1  11   1      244.17      254.35     37.83 o 
   0  11   1      256.20      324.94     42.31 o 
   1  11   1      257.79      225.34     50.92 o 
   2  11   1      178.60      172.38     42.06 o 
   3  11   1      137.45       83.51     30.30 o 
   4  11   1      147.31      146.09     44.55 o 
  -2  12   1       72.05       85.29     38.09 o 
  -1  12   1       80.16       85.70     30.35 o 
   0  12   1       23.99       52.07     28.41 o 
   1  12   1      131.54      124.50     34.92 o 
   2  12   1        2.67       33.05     49.24 o 
   3  12   1      286.81      258.86     58.70 o 
  -9   0   2      371.11      369.22     64.97 o 
  -8   0   2       98.19       37.28     36.06 o 
  -7   0   2      638.06      636.02     68.49 o 
  -6   0   2      208.76      198.91     39.86 o 
  -5   0   2      368.97      376.86     47.49 o 
  -4   0   2      245.70      214.51     32.75 o 
  -3   0   2      105.34      112.71     13.64 o 
  -2   0   2       25.36       26.73      8.38 o 
  -1   0   2        1.27       -3.11      4.13 o 
   1   0   2       82.54       88.39     10.29 o 
   2   0   2      388.91      403.09     29.49 o 
   3   0   2     1194.10     1163.97     63.27 o 
   4   0   2     1184.70     1186.23     73.61 o 
   5   0   2      757.38      710.68     61.20 o 
   6   0   2     1226.51     1255.15     90.48 o 
   7   0   2      104.03       82.14     40.50 o 
   8   0   2     1055.02     1027.93     95.13 o 
   9   0   2       30.47       93.12     49.53 o 
  -9   1   2      103.82       84.28     27.83 o 
  -8   1   2      445.55      442.20     46.22 o 
  -7   1   2     1623.87     1637.78     77.33 o 
  -6   1   2      774.49      737.43     48.52 o 
  -5   1   2     2050.62     2091.89     73.24 o 
  -4   1   2     3988.50     3714.93     92.82 o 
  -3   1   2     2419.74     2498.85     52.68 o 
  -2   1   2    11716.66    11553.78    194.26 o 
  -1   1   2     8927.10     8659.20     89.51 o 
   1   1   2      690.22      767.96     12.86 o 
   2   1   2     7585.21     7166.17     96.41 o 
   3   1   2     8436.65     8443.57    154.41 o 
   4   1   2     2101.75     2126.28     69.65 o 
   5   1   2     2454.76     2418.43     82.16 o 
   6   1   2      780.07      835.01     52.65 o 
   7   1   2      282.82      236.00     36.28 o 
   8   1   2      395.21      504.11     50.69 o 
   9   1   2      161.76      105.49     38.57 o 
  -9   2   2      236.43      221.79     40.76 o 
  -8   2   2      911.57     1021.69     66.35 o 
  -7   2   2      937.54      897.90     58.59 o 
  -6   2   2     2026.22     2062.50     80.97 o 
  -5   2   2     5031.62     5017.51    123.28 o 
  -4   2   2    14523.30    14474.16    246.72 o 
  -3   2   2     3922.71     3770.32     92.04 o 
  -2   2   2    17277.21    16926.44    314.61 o 
  -1   2   2    23510.73    24154.53    213.95 o 
   0   2   2    22935.50    23363.28    188.32 o 
   1   2   2    36773.41    37112.94    331.67 o 
   2   2   2     9643.50     9968.77    110.64 o 
   3   2   2    13107.08    12345.09    219.10 o 
   4   2   2      786.76      693.88     25.93 o 
   5   2   2     8366.24     8077.74    200.08 o 
   6   2   2     1311.08     1334.91     65.70 o 
   7   2   2     1178.89     1182.60     66.81 o 
   8   2   2      171.04      167.91     40.99 o 
   9   2   2      325.54      335.61     46.46 o 
  -9   3   2       85.97      149.79     38.62 o 
  -8   3   2       45.34       41.31     28.09 o 
  -7   3   2       73.88      134.29     30.45 o 
  -6   3   2       36.81       25.39      8.12 o 
  -5   3   2       74.36       69.90     18.48 o 
  -4   3   2       58.96       68.56     11.33 o 
  -3   3   2       36.99       33.35      7.89 o 
  -2   3   2       18.96       31.61     12.66 o 
  -1   3   2       23.05       30.98      5.25 o 
   0   3   2      172.23      185.77      7.47 o 
   1   3   2      836.22      882.34     18.28 o 
   2   3   2      296.30      295.43     15.06 o 
   3   3   2      509.96      567.63     41.05 o 
   4   3   2       70.93       46.53     21.72 o 
   5   3   2      396.19      381.87     33.27 o 
   6   3   2      156.69      217.79     44.43 o 
   7   3   2       80.05       99.73     28.71 o 
   8   3   2       78.54       83.12     29.74 o 
   9   3   2       60.87       53.89     41.81 o 
  -9   4   2        2.81      -26.66     41.73 o 
  -8   4   2      343.90      322.34     41.66 o 
  -7   4   2      119.75      171.39     33.27 o 
  -6   4   2      444.32      455.91     40.88 o 
  -5   4   2       15.27       33.86     27.92 o 
  -4   4   2     1376.59     1445.71     57.00 o 
  -3   4   2      105.22      137.02     26.41 o 
  -2   4   2      771.63      847.96     25.91 o 
  -1   4   2      103.29      122.30      9.31 o 
   0   4   2       31.29       47.82      7.19 o 
   1   4   2      325.56      341.95     12.53 o 
   2   4   2       55.69       54.58      9.07 o 
   3   4   2     1441.91     1508.93     49.47 o 
   4   4   2      218.67      208.54     25.38 o 
   5   4   2     1300.34     1499.47    105.09 o 
   6   4   2      132.75      148.74     29.20 o 
   7   4   2      276.17      273.57     39.24 o 
   8   4   2      163.40      129.59     33.87 o 
  -8   5   2        3.75       -0.66     31.46 o 
  -7   5   2      339.03      351.56     41.37 o 
  -6   5   2      659.78      737.39     51.36 o 
  -5   5   2     1527.65     1539.29     65.49 o 
  -4   5   2     2800.72     2961.16    119.14 o 
  -3   5   2     3891.85     3775.08     75.31 o 
  -2   5   2     2599.57     2552.47     54.91 o 
  -1   5   2      774.39      711.66     25.13 o 
   0   5   2     6778.63     7021.52    238.34 o 
   1   5   2     3494.52     3679.41     69.42 o 
   2   5   2     1977.10     1965.75     61.13 o 
   3   5   2      262.67      303.28     34.90 o 
   4   5   2     3948.66     3734.64    136.12 o 
   5   5   2      357.59      442.93     36.84 o 
   6   5   2     1076.73     1088.73     50.06 o 
   7   5   2       20.93       20.35     32.72 o 
   8   5   2      151.92      149.88     35.01 o 
  -8   6   2        4.23       28.68     28.06 o 
  -7   6   2       10.46       32.06     25.47 o 
  -6   6   2       13.44       90.90     38.47 o 
  -5   6   2       37.48       54.15     23.14 o 
  -4   6   2        0.76       -3.56     23.39 o 
  -3   6   2        2.87       16.76      9.37 o 
  -2   6   2        3.73       16.89     10.81 o 
  -1   6   2       11.73        9.51      7.89 o 
   0   6   2        0.56       20.16     14.60 o 
   1   6   2        8.57       14.43      9.80 o 
   2   6   2       28.54       28.94     15.66 o 
   3   6   2       27.71       36.26     18.23 o 
   4   6   2       71.12       96.95     29.91 o 
   5   6   2       28.45       82.34     32.78 o 
   6   6   2       83.06       84.15     29.02 o 
   7   6   2        1.89       44.54     28.85 o 
   8   6   2       16.16       44.30     30.42 o 
  -8   7   2       43.78      -24.81     48.26 o 
  -7   7   2      645.17      714.26     57.63 o 
  -6   7   2      390.39      393.78     42.72 o 
  -5   7   2     2523.47     2650.74    130.67 o 
  -4   7   2      712.79      756.14     64.00 o 
  -3   7   2     4527.96     4235.85    155.21 o 
  -2   7   2     1511.31     1528.78     91.50 o 
  -1   7   2     3722.72     3578.98     77.42 o 
   0   7   2     4205.18     4402.56    110.99 o 
   1   7   2     2139.70     2192.43     56.44 o 
   2   7   2     3870.94     3686.71     80.99 o 
   3   7   2      231.91      199.33     28.73 o 
   4   7   2     3213.83     3019.81    130.62 o 
   5   7   2       88.91      173.33     40.08 o 
   6   7   2     1264.10     1307.30     97.51 o 
   7   7   2       51.86       68.14     58.99 o 
   8   7   2      247.25      196.08     57.40 o 
  -7   8   2       33.77       39.72     42.05 o 
  -6   8   2       84.99       87.28     29.11 o 
  -5   8   2      427.42      423.52     58.56 o 
  -4   8   2      301.36      241.61     45.03 o 
  -3   8   2      190.59      203.26     40.05 o 
  -2   8   2        9.45        3.51     12.86 o 
  -1   8   2      923.63      944.60     51.25 o 
   0   8   2      414.85      436.06     37.13 o 
   1   8   2      240.33      288.45     22.56 o 
   2   8   2     1161.07     1092.16     43.45 o 
   3   8   2        9.69       -1.17     25.37 o 
   4   8   2      242.59      335.66     49.59 o 
   5   8   2      142.15      117.76     38.14 o 
   6   8   2      289.79      278.77     55.29 o 
   7   8   2       13.77        8.97     29.65 o 
  -7   9   2       58.56       89.07     45.69 o 
  -6   9   2       68.29       72.01     30.97 o 
  -5   9   2      112.39      167.96     48.15 o 
  -4   9   2       81.55      117.94     41.86 o 
  -3   9   2       23.54        4.59     22.64 o 
  -2   9   2       10.05      -16.14     36.46 o 
  -1   9   2       10.94        1.04     35.69 o 
   0   9   2       26.37       44.19     25.21 o 
   1   9   2       79.71       65.32     23.95 o 
   2   9   2      114.76      100.94     18.13 o 
   3   9   2      206.28      145.88     21.17 o 
   4   9   2      123.89       71.28     23.20 o 
   5   9   2      391.84      340.44     55.98 o 
   6   9   2      166.19      253.39     52.78 o 
  -6  10   2      405.42      369.25     72.18 o 
  -5  10   2      388.35      342.38     62.28 o 
  -4  10   2      760.17      677.42     74.36 o 
  -3  10   2     1137.04     1170.30     68.46 o 
  -2  10   2     1766.59     1594.54    131.24 o 
  -1  10   2     1064.06     1034.57     69.08 o 
   0  10   2     1260.22     1192.31     67.43 o 
   1  10   2     1274.35     1328.99     69.49 o 
   2  10   2      710.87      778.23     59.92 o 
   3  10   2     1237.11     1183.55     67.55 o 
   4  10   2      482.05      373.94     55.87 o 
   5  10   2      378.10      367.86     63.02 o 
   6  10   2       76.63      171.19     51.36 o 
  -4  11   2      671.33      634.34     77.24 o 
  -3  11   2      596.64      550.48     50.97 o 
  -2  11   2     1102.18     1015.67     96.85 o 
  -1  11   2      891.72      849.04     70.75 o 
   0  11   2     1517.30     1531.11     80.13 o 
   1  11   2     1151.10     1131.06     69.20 o 
   2  11   2      898.79      813.37     69.26 o 
   3  11   2      638.51      523.10     49.96 o 
   4  11   2      424.61      360.10     61.49 o 
  -2  12   2        0.51       -3.13     27.13 o 
  -1  12   2        0.46      -16.64     29.30 o 
   0  12   2       18.02      -17.35     29.09 o 
   1  12   2        9.69       30.81     28.48 o 
   2  12   2       83.59      126.32     48.88 o 
   3  12   2       44.70       67.76     46.46 o 
  -9   1   3      232.85      274.22     42.77 o 
  -8   1   3      438.02      363.07     42.11 o 
  -7   1   3      434.91      440.08     43.69 o 
  -6   1   3     2058.60     2031.54     78.86 o 
  -5   1   3      261.34      252.30     26.15 o 
  -4   1   3     4696.50     4566.17    105.34 o 
  -3   1   3      516.46      599.72     24.09 o 
  -2   1   3    16089.38    15984.71    169.52 o 
  -1   1   3      218.10      204.86      6.32 o 
   0   1   3     2395.46     2632.18     34.93 o 
   1   1   3     1378.40     1483.69     20.27 o 
   2   1   3     5154.63     5011.17     74.33 o 
   3   1   3     1789.62     1754.44     62.45 o 
   4   1   3     6638.71     6569.36    107.48 o 
   5   1   3      779.92      680.28     38.43 o 
   6   1   3     2092.73     2199.55     85.20 o 
   7   1   3     1131.27     1092.58     64.44 o 
   8   1   3     1410.75     1380.32     78.34 o 
   9   1   3      114.13      116.05     44.64 o 
  -9   2   3       16.58       11.51     52.77 o 
  -8   2   3      283.20      292.96     41.13 o 
  -7   2   3        1.03       12.83     23.05 o 
  -6   2   3      133.09      119.37     24.23 o 
  -5   2   3      510.77      519.22     36.82 o 
  -4   2   3     2468.92     2461.33     51.62 o 
  -3   2   3        6.61       20.80      6.82 o 
  -2   2   3     2919.63     2900.33     37.46 o 
  -1   2   3      332.40      319.69      9.81 o 
   0   2   3    11264.38    11292.92     84.03 o 
   1   2   3       21.08       29.26      4.29 o 
   2   2   3     2782.88     2930.61     43.90 o 
   3   2   3       62.87       54.29      7.84 o 
   4   2   3      124.01      131.17     11.99 o 
   5   2   3      150.38      153.76     24.76 o 
   6   2   3       19.40        6.60     20.53 o 
   7   2   3        6.75      -26.35     26.35 o 
   8   2   3        7.27       -0.19     25.30 o 
   9   2   3        6.17       54.44     40.64 o 
  -9   3   3      589.94      642.54     60.66 o 
  -8   3   3      103.43      183.56     58.23 o 
  -7   3   3     2416.29     2349.78     95.42 o 
  -6   3   3      454.05      445.42     23.49 o 
  -5   3   3     5062.34     4991.34     87.42 o 
  -4   3   3     1366.88     1308.62     47.33 o 
  -3   3   3     4631.74     4430.45    103.95 o 
  -2   3   3     6656.39     6810.35    115.85 o 
  -1   3   3    11315.42    11432.77    113.76 o 
   0   3   3     2785.80     2987.97     36.03 o 
   1   3   3     6861.95     7086.83     76.58 o 
   2   3   3     1369.79     1413.58     24.31 o 
   3   3   3     3763.06     3798.27    122.54 o 
   4   3   3       85.40       57.93     21.30 o 
   5   3   3      488.20      506.57     48.33 o 
   6   3   3      152.95      141.55     26.86 o 
   7   3   3      102.86       71.84     26.03 o 
   8   3   3        1.05        3.27     26.32 o 
   9   3   3       14.71       84.30     48.21 o 
  -9   4   3      143.63      192.45     57.62 o 
  -8   4   3       41.56        8.30     23.36 o 
  -7   4   3      815.08      860.20     57.52 o 
  -6   4   3       63.17       68.28     29.29 o 
  -5   4   3     1519.75     1538.49     63.39 o 
  -4   4   3      924.01      929.64     61.01 o 
  -3   4   3     5391.92     5335.52    206.97 o 
  -2   4   3     1602.58     1576.34     91.64 o 
  -1   4   3     8604.88     8617.50     93.77 o 
   0   4   3     1855.27     1832.11     30.94 o 
   1   4   3     8034.25     7749.32    108.55 o 
   2   4   3     3293.78     3346.34     62.63 o 
   3   4   3     5678.12     5540.33    106.83 o 
   4   4   3     3298.65     3308.16     87.10 o 
   5   4   3     3983.38     3956.45    151.01 o 
   6   4   3     1306.32     1248.63     67.17 o 
   7   4   3     1619.58     1575.18     80.64 o 
   8   4   3      313.92      331.01     44.03 o 
  -9   5   3        5.41      -47.14     49.88 o 
  -8   5   3       23.78       25.95     27.87 o 
  -7   5   3      125.76      155.85     31.72 o 
  -6   5   3      255.29      338.19     84.38 o 
  -5   5   3      725.07      675.04     44.51 o 
  -4   5   3     1083.57     1049.74     58.55 o 
  -3   5   3     2559.63     2611.90     61.20 o 
  -2   5   3     3223.17     3258.98    117.14 o 
  -1   5   3     4042.39     4211.72     74.72 o 
   0   5   3     5359.05     5618.58    188.63 o 
   1   5   3     6382.06     6403.05    117.67 o 
   2   5   3     6748.06     7050.68    278.38 o 
   3   5   3     3696.14     3367.32    232.28 o 
   4   5   3     2639.53     2698.02    111.94 o 
   5   5   3     1742.68     1857.25     69.56 o 
   6   5   3      568.58      557.90     38.10 o 
   7   5   3      795.18      726.67     45.05 o 
   8   5   3      202.12      190.94     30.19 o 
  -8   6   3     1226.43     1236.61    105.82 o 
  -7   6   3      234.56      253.61     43.15 o 
  -6   6   3     2949.75     2877.37    108.88 o 
  -5   6   3      254.02      283.63     32.92 o 
  -4   6   3     2508.30     2358.07    109.03 o 
  -3   6   3     2127.39     2109.23     57.49 o 
  -2   6   3     6726.68     6773.19    144.65 o 
  -1   6   3      970.76      911.05     43.41 o 
   0   6   3     4389.60     4614.82    107.85 o 
   1   6   3      914.52      849.83     32.78 o 
   2   6   3     1613.12     1544.96     56.22 o 
   3   6   3     1009.15      957.74     27.53 o 
   4   6   3     1060.20     1107.82     70.51 o 
   5   6   3        4.51       -8.40     24.02 o 
   6   6   3        2.82       -5.08     29.12 o 
   7   6   3       77.13      110.03     32.24 o 
   8   6   3        0.26       -0.65     36.96 o 
  -8   7   3       16.48       -9.41     44.61 o 
  -7   7   3      294.23      327.05     46.55 o 
  -6   7   3       23.96        5.22     47.36 o 
  -5   7   3     2071.62     1988.77     94.43 o 
  -4   7   3      629.58      578.88     57.38 o 
  -3   7   3     1710.64     1656.02     93.74 o 
  -2   7   3      121.77       83.18     18.86 o 
  -1   7   3     2451.22     2521.19     79.38 o 
   0   7   3      225.35      183.90     38.03 o 
   1   7   3     1358.40     1425.16     45.68 o 
   2   7   3      354.34      330.09     24.76 o 
   3   7   3      197.45      191.78     26.47 o 
   4   7   3       31.07       17.08     26.17 o 
   5   7   3      420.26      436.64     55.02 o 
   6   7   3      316.02      310.12     54.52 o 
   7   7   3       16.64       29.81     34.54 o 
   8   7   3       68.81       75.28     47.73 o 
  -8   8   3        2.65       39.67     44.26 o 
  -7   8   3      150.37      160.09     36.52 o 
  -6   8   3        8.48       14.73     25.55 o 
  -5   8   3      744.16      771.58     54.42 o 
  -4   8   3       39.82       44.90     31.90 o 
  -3   8   3     2012.27     2151.82    113.44 o 
  -2   8   3     1127.37     1145.50     57.55 o 
  -1   8   3     5962.87     5909.66    143.25 o 
   0   8   3      473.62      540.47     39.08 o 
   1   8   3     2900.94     2820.14     69.59 o 
   2   8   3     1294.55     1254.24     47.37 o 
   3   8   3     2534.48     2479.86     72.26 o 
   4   8   3      539.67      565.86     59.21 o 
   5   8   3     1087.17     1051.94     82.60 o 
   6   8   3      236.38      239.45     49.33 o 
   7   8   3      253.50      334.72     62.31 o 
  -7   9   3       88.30       54.29     45.94 o 
  -6   9   3       85.93      106.74     53.64 o 
  -5   9   3      262.49      280.86     56.37 o 
  -4   9   3      105.01      167.46     41.18 o 
  -3   9   3      148.68      138.87     39.35 o 
  -2   9   3       50.38       56.93     32.52 o 
  -1   9   3        7.38       -3.17     19.64 o 
   0   9   3      286.37      313.87     35.76 o 
   1   9   3      353.99      369.87     37.04 o 
   2   9   3      102.22      108.69     32.42 o 
   3   9   3        5.17        6.29     17.25 o 
   4   9   3        1.75        0.14     38.14 o 
   5   9   3       16.53       37.24     35.25 o 
   6   9   3       41.96      196.84     55.14 o 
  -5  10   3      304.71      361.14     62.72 o 
  -4  10   3      364.56      364.28     59.47 o 
  -3  10   3      419.06      338.57     53.15 o 
  -2  10   3      307.48      291.28     69.41 o 
  -1  10   3      385.97      394.31     41.80 o 
   0  10   3       49.38       53.76     25.33 o 
   1  10   3      560.07      555.44     46.97 o 
   2  10   3        0.53       35.40     22.14 o 
   3  10   3      452.46      462.32     46.14 o 
   4  10   3        9.24       46.23     35.62 o 
   5  10   3      145.29      163.34     48.03 o 
   6  10   3       31.27       92.12     46.43 o 
  -4  11   3      191.11      190.99     51.57 o 
  -3  11   3       45.76       38.48     37.74 o 
  -2  11   3      247.93      242.54     38.77 o 
  -1  11   3       38.42       64.12     31.46 o 
   0  11   3      309.13      363.80     65.29 o 
   1  11   3       32.99       33.18     28.47 o 
   2  11   3      257.68      246.47     38.23 o 
   3  11   3        8.54      -26.05     26.05 o 
   4  11   3      135.92      154.22     46.17 o 
   5  11   3        0.05       13.32     37.95 o 
  -2  12   3      206.47      151.00     50.33 o 
  -1  12   3        0.59       19.10     39.18 o 
   0  12   3       56.67       35.05     28.70 o 
   1  12   3       10.25       33.19     29.10 o 
   2  12   3       12.01        8.95     38.40 o 
   3  12   3       22.84       77.56     47.07 o 
  -9   0   4     1699.83     1710.10    128.40 o 
  -8   0   4       80.44       58.59     31.81 o 
  -7   0   4     2181.03     2348.91    129.02 o 
  -6   0   4      116.69      128.68     35.72 o 
  -5   0   4    11816.18    11483.09    301.66 o 
  -4   0   4       62.93       63.95     18.45 o 
  -3   0   4    33185.75    33767.13    484.38 o 
  -2   0   4      608.00      619.82     23.54 o 
  -1   0   4    57527.70    54118.01   1680.13 o 
   0   0   4    18659.97    18883.76    191.29 o 
   1   0   4   155250.89   136582.05   2264.54 o 
   2   0   4      124.54      138.70     18.08 o 
   3   0   4    18081.54    18262.96    285.64 o 
   4   0   4     2598.28     2733.88    117.53 o 
   5   0   4     5231.95     5000.62    181.94 o 
   6   0   4      763.73      726.46     71.21 o 
   7   0   4     1276.61     1325.50    101.01 o 
   8   0   4       66.49      117.68     47.52 o 
   9   0   4       53.75      -16.99     37.16 o 
  -9   1   4       17.83       34.04     27.63 o 
  -8   1   4      136.11      187.59     36.67 o 
  -7   1   4      163.44      165.01     38.41 o 
  -6   1   4     1682.32     1649.74     76.86 o 
  -5   1   4       52.36       65.94     18.69 o 
  -4   1   4     2695.40     2712.83     75.19 o 
  -3   1   4      438.79      500.59     22.05 o 
  -2   1   4     6776.86     6951.02     82.09 o 
  -1   1   4     1138.99     1132.57     17.22 o 
   0   1   4     2714.10     2758.48     27.34 o 
   1   1   4     6505.32     6573.43     59.07 o 
   2   1   4     1682.11     1621.81     31.37 o 
   3   1   4     1076.73     1010.58     36.21 o 
   4   1   4     3080.96     3079.22     66.11 o 
   5   1   4      814.80      845.33     48.48 o 
   6   1   4      635.23      671.63     48.16 o 
   7   1   4      166.58      136.86     30.00 o 
   8   1   4      100.61      147.01     34.22 o 
   9   1   4       54.43       70.11     46.73 o 
  -9   2   4       10.16       -1.77     59.08 o 
  -8   2   4      412.82      418.27     45.79 o 
  -7   2   4       25.33       23.62     21.42 o 
  -6   2   4      901.23      865.03     35.11 o 
  -5   2   4        1.80       10.33     15.24 o 
  -4   2   4      354.59      348.80     19.17 o 
  -3   2   4        4.65        6.49      7.61 o 
  -2   2   4       59.59       65.81      5.80 o 
  -1   2   4        0.21        3.62      2.65 o 
   0   2   4     1370.48     1356.74     16.77 o 
   1   2   4      323.67      316.24      7.40 o 
   2   2   4     2032.39     1997.91     30.76 o 
   3   2   4        1.82        0.43      6.68 o 
   4   2   4     3468.77     3286.08    145.85 o 
   5   2   4       35.28       32.57     12.42 o 
   6   2   4     1772.03     1757.92     78.48 o 
   7   2   4      178.58      201.41     80.31 o 
   8   2   4      691.92      694.48     58.40 o 
   9   2   4       75.01       42.86     36.57 o 
  -9   3   4        3.29       24.48     28.87 o 
  -8   3   4      835.16      948.15     65.13 o 
  -7   3   4      283.44      337.31     39.98 o 
  -6   3   4     2622.78     2547.10     61.73 o 
  -5   3   4      126.04      120.27     20.64 o 
  -4   3   4     5562.54     5100.99    192.10 o 
  -3   3   4      708.07      855.14     27.19 o 
  -2   3   4    16351.76    16359.96    156.73 o 
  -1   3   4     1010.22     1079.31     19.86 o 
   0   3   4    15740.41    15616.30    168.17 o 
   1   3   4      785.63      786.05     20.17 o 
   2   3   4    11059.73    10978.52    110.31 o 
   3   3   4      358.57      356.90     33.34 o 
   4   3   4     4845.25     4820.93    158.70 o 
   5   3   4       71.21       57.90     19.38 o 
   6   3   4      657.64      620.38     45.94 o 
   7   3   4      172.31      145.08     28.31 o 
   8   3   4       96.86      126.00     33.69 o 
  -9   4   4      302.18      390.37     72.43 o 
  -8   4   4       10.37      108.30     46.19 o 
  -7   4   4     1008.91     1053.79     89.93 o 
  -6   4   4        4.10       15.70     26.28 o 
  -5   4   4     2284.15     2174.24     61.24 o 
  -4   4   4       22.96       24.28      8.69 o 
  -3   4   4     4436.48     4378.68     73.92 o 
  -2   4   4       58.35       67.13     11.72 o 
  -1   4   4     5342.81     5453.84    124.55 o 
   0   4   4      108.29      113.55      8.17 o 
   1   4   4     3226.45     3046.18     41.07 o 
   2   4   4      766.21      773.90     28.54 o 
   3   4   4     1992.12     1948.80     74.29 o 
   4   4   4      209.11      225.74     22.85 o 
   5   4   4      464.89      493.28     52.49 o 
   6   4   4      295.71      322.62     53.00 o 
   7   4   4      388.53      385.11     43.31 o 
   8   4   4       53.41       64.52     26.53 o 
  -9   5   4      152.90      212.36     59.69 o 
  -8   5   4      182.03      252.64     41.17 o 
  -7   5   4       72.30       57.60     24.75 o 
  -6   5   4      885.20      839.59     87.28 o 
  -5   5   4      163.73      181.78     26.42 o 
  -4   5   4     1867.20     1913.04     67.58 o 
  -3   5   4       23.51       26.90     10.12 o 
  -2   5   4     3535.74     3640.25     83.96 o 
  -1   5   4      313.65      359.32     24.91 o 
   0   5   4     5381.40     5631.35    116.57 o 
   1   5   4      812.31      784.41     23.48 o 
   2   5   4     2382.92     2408.85     58.46 o 
   3   5   4      538.86      499.35     21.28 o 
   4   5   4      330.62      364.97     29.41 o 
   5   5   4      477.84      501.95     38.11 o 
   6   5   4       53.98       35.39     17.72 o 
   7   5   4      308.99      312.02     32.96 o 
   8   5   4       25.41       54.18     32.77 o 
  -8   6   4       28.92       -2.03     27.50 o 
  -7   6   4      157.60      128.55     43.88 o 
  -6   6   4       18.20      -23.31     23.31 o 
  -5   6   4      878.02      797.64     48.59 o 
  -4   6   4      161.17      205.95     25.67 o 
  -3   6   4     1693.17     1637.79     51.82 o 
  -2   6   4        0.17        6.94     28.93 o 
  -1   6   4      136.21      125.71     18.49 o 
   0   6   4      226.79      291.93     26.33 o 
   1   6   4      683.08      613.76     28.44 o 
   2   6   4      180.72      168.62     26.18 o 
   3   6   4       90.96       96.65     12.54 o 
   4   6   4       38.20       63.23     27.33 o 
   5   6   4      361.50      423.71     51.40 o 
   6   6   4       12.31      -31.65     31.65 o 
   7   6   4      116.84      130.17     33.11 o 
   8   6   4        5.59      -41.16     41.16 o 
  -8   7   4      126.04      161.92     53.17 o 
  -7   7   4       58.32       84.40     35.18 o 
  -6   7   4      241.83      221.76     35.46 o 
  -5   7   4       23.52       20.38     20.40 o 
  -4   7   4     1031.58      935.30     71.98 o 
  -3   7   4        3.82       -7.03     25.55 o 
  -2   7   4       93.14       75.33     19.71 o 
  -1   7   4      713.22      714.97     43.01 o 
   0   7   4      330.31      313.54     29.68 o 
   1   7   4      635.73      660.63     32.10 o 
   2   7   4      294.99      244.02     22.68 o 
   3   7   4      596.75      567.55     43.73 o 
   4   7   4       13.25       71.83     33.30 o 
   5   7   4     1333.31     1278.67     86.83 o 
   6   7   4      172.29      151.11     41.34 o 
   7   7   4      280.17      376.07     47.20 o 
   8   7   4        0.48      -44.18     44.18 o 
  -8   8   4       30.11       -5.79     44.15 o 
  -7   8   4      332.37      338.67     81.69 o 
  -6   8   4        0.22        6.91     27.72 o 
  -5   8   4      530.93      588.70     48.57 o 
  -4   8   4       14.92       31.76     29.71 o 
  -3   8   4     1256.52     1158.38     82.90 o 
  -2   8   4       43.27       56.26     20.43 o 
  -1   8   4     2530.49     2690.61     89.74 o 
   0   8   4       31.82       10.98     17.97 o 
   1   8   4     1565.78     1631.12     52.54 o 
   2   8   4       24.28       41.83     15.34 o 
   3   8   4     1774.16     1722.36     60.03 o 
   4   8   4       10.78       17.20     29.30 o 
   5   8   4      326.04      364.87     55.93 o 
   6   8   4       15.95       47.49     39.34 o 
   7   8   4       87.56       80.07     41.52 o 
  -6   9   4      998.88      901.81     91.21 o 
  -5   9   4        0.36       49.33     25.87 o 
  -4   9   4     2487.77     2498.84    133.62 o 
  -3   9   4        7.65      -16.86     27.82 o 
  -2   9   4     3687.05     3503.51    112.95 o 
  -1   9   4        0.57        1.80     21.54 o 
   0   9   4     3845.48     3890.08    165.58 o 
   1   9   4       89.62       61.15     23.66 o 
   2   9   4     2746.81     2661.52     75.08 o 
   3   9   4      157.17      128.62     22.25 o 
   4   9   4     1273.18     1148.64    136.31 o 
   5   9   4      130.96       98.65     27.59 o 
   6   9   4      527.47      740.10     82.48 o 
  -5  10   4      113.24       46.45     40.82 o 
  -4  10   4       15.14        9.12     33.92 o 
  -3  10   4      107.01      133.97     40.64 o 
  -2  10   4       20.48       64.95     30.37 o 
  -1  10   4       98.78      155.62     31.10 o 
   0  10   4       36.86       36.75     23.59 o 
   1  10   4      190.81      219.28     34.59 o 
   2  10   4      134.69      143.32     31.42 o 
   3  10   4      161.97      159.90     31.64 o 
   4  10   4      132.48       92.93     39.54 o 
   5  10   4       67.81       77.84     42.83 o 
   6  10   4       45.00       46.87     39.35 o 
  -3  11   4        4.07      -42.15     42.15 o 
  -2  11   4       52.65       97.42     39.33 o 
  -1  11   4        0.27       28.77     27.46 o 
   0  11   4      120.34      144.89     33.43 o 
   1  11   4       71.13       92.82     37.34 o 
   2  11   4       47.30       54.28     27.19 o 
   3  11   4       71.31      106.01     30.21 o 
   4  11   4       67.14       57.78     39.30 o 
   5  11   4       67.71       75.64     40.82 o 
  -2  12   4        9.41       20.93     41.26 o 
  -1  12   4      774.50      834.38     89.45 o 
   0  12   4       39.64      -16.73     38.85 o 
   1  12   4      848.41      971.45     94.41 o 
   2  12   4       11.64      -31.22     41.67 o 
   3  12   4      443.59      465.93     69.59 o 
  -9   1   5       85.10      113.53     32.28 o 
  -8   1   5     1107.81     1084.13     65.79 o 
  -7   1   5       25.06       29.15     21.83 o 
  -6   1   5     6154.82     5802.88    142.74 o 
  -5   1   5        7.51       18.11     15.56 o 
  -4   1   5     6202.08     6078.08    223.36 o 
  -3   1   5     1638.49     1693.66     34.53 o 
  -2   1   5     9015.84     9128.68    103.67 o 
  -1   1   5     1923.14     1912.05     29.65 o 
   0   1   5     1308.83     1355.66     18.12 o 
   1   1   5     1686.59     1607.06     20.34 o 
   2   1   5       43.63       37.29      5.94 o 
   3   1   5     2532.24     2396.60    119.84 o 
   4   1   5     1113.69     1076.99     37.24 o 
   5   1   5      332.08      323.81     31.98 o 
   6   1   5       52.28       70.03     38.04 o 
   7   1   5      449.71      486.92     45.46 o 
   8   1   5       23.15       35.23     38.87 o 
  -9   2   5        5.72       20.46     27.81 o 
  -8   2   5      342.09      296.31     39.87 o 
  -7   2   5       70.06      102.25     32.01 o 
  -6   2   5     1440.22     1351.54     54.31 o 
  -5   2   5      484.64      523.94     26.24 o 
  -4   2   5     3165.73     3091.93     74.64 o 
  -3   2   5     1097.34     1113.03     31.41 o 
  -2   2   5     5479.48     5494.14     69.27 o 
  -1   2   5      507.61      481.59      9.78 o 
   0   2   5     6447.58     6423.04     67.67 o 
   1   2   5      287.95      316.22     10.89 o 
   2   2   5     4189.10     4089.52     57.95 o 
   3   2   5       90.58       89.07     11.93 o 
   4   2   5     1826.27     1758.43     91.25 o 
   5   2   5        1.54       -7.11      8.66 o 
   6   2   5     1176.17     1241.57     65.94 o 
   7   2   5       60.40       74.94     25.37 o 
   8   2   5      100.31      110.65     29.50 o 
  -9   3   5       27.51       -5.28     61.40 o 
  -8   3   5       94.26      140.85     34.37 o 
  -7   3   5      539.64      519.02     46.55 o 
  -6   3   5      224.78      226.86     22.67 o 
  -5   3   5     3159.99     3064.15     79.09 o 
  -4   3   5      617.20      586.93     29.61 o 
  -3   3   5     5915.95     5783.55    107.49 o 
  -2   3   5       50.07       45.80      5.79 o 
  -1   3   5    15919.30    15430.73    225.58 o 
   0   3   5     1192.83     1177.71     19.41 o 
   1   3   5    10577.15    10562.76     96.51 o 
   2   3   5       29.87       38.12      5.48 o 
   3   3   5    10459.85    10239.13    170.13 o 
   4   3   5      295.43      281.70     36.22 o 
   5   3   5     3136.42     3130.54    146.19 o 
   6   3   5        4.69        9.26     22.25 o 
   7   3   5     1154.59     1296.00     72.00 o 
   8   3   5       75.21       55.90     29.56 o 
  -9   4   5      642.69      709.28     86.27 o 
  -8   4   5      147.40      192.26     50.06 o 
  -7   4   5     1513.44     1457.11    106.10 o 
  -6   4   5      264.12      256.06     30.88 o 
  -5   4   5     2937.54     2710.36     74.23 o 
  -4   4   5      964.33      952.83     41.92 o 
  -3   4   5     3077.67     3028.46     51.10 o 
  -2   4   5     1888.06     1918.88     42.63 o 
  -1   4   5     1993.15     1941.07     43.06 o 
   0   4   5     1121.47     1152.59     24.53 o 
   1   4   5      863.81      799.54     27.35 o 
   2   4   5       39.32       36.64      6.62 o 
   3   4   5      519.35      480.01     19.75 o 
   4   4   5        8.56        2.27     25.84 o 
   5   4   5      211.28      224.70     37.61 o 
   6   4   5       23.42        1.52     45.36 o 
   7   4   5       12.68      -10.92     23.62 o 
   8   4   5       12.83       -1.69     27.27 o 
  -9   5   5      184.28      292.92     68.27 o 
  -8   5   5      233.60      292.35     42.85 o 
  -7   5   5      388.11      395.00     43.88 o 
  -6   5   5     1042.68     1051.19     57.79 o 
  -5   5   5     1693.84     1678.35    134.66 o 
  -4   5   5     1768.99     1772.02     64.41 o 
  -3   5   5     2874.82     2846.55     77.53 o 
  -2   5   5     1699.01     1766.93     82.10 o 
  -1   5   5     1357.46     1296.40     48.07 o 
   0   5   5     3902.48     4311.09     97.62 o 
   1   5   5     1909.07     1857.13     38.61 o 
   2   5   5     1377.84     1399.65     42.55 o 
   3   5   5      686.66      672.90     27.04 o 
   4   5   5      275.54      334.00     28.05 o 
   5   5   5      110.99      118.91     24.57 o 
   6   5   5       71.02       68.33     20.00 o 
   7   5   5       62.62       59.07     23.22 o 
   8   5   5        5.38       11.77     26.42 o 
  -8   6   5      283.91      305.22     64.86 o 
  -7   6   5      184.63      195.73     36.84 o 
  -6   6   5     1095.22     1114.43     61.38 o 
  -5   6   5      512.21      514.85     44.95 o 
  -4   6   5     2194.86     2186.70     74.52 o 
  -3   6   5       97.79      141.20     31.48 o 
  -2   6   5     8048.48     8455.82    169.81 o 
  -1   6   5      450.60      438.93     30.81 o 
   0   6   5     9864.41    10373.40    191.58 o 
   1   6   5      226.82      200.16     13.76 o 
   2   6   5     8887.28     8233.57    207.00 o 
   3   6   5      141.59      142.13     11.70 o 
   4   6   5     5527.48     5369.99    174.84 o 
   5   6   5      175.00      222.15     39.74 o 
   6   6   5     1745.56     1732.77    105.84 o 
   7   6   5        1.71       20.95     58.07 o 
   8   6   5      725.33      760.14     83.95 o 
  -8   7   5       51.58       77.98     46.51 o 
  -7   7   5      104.39      136.44     58.96 o 
  -6   7   5      139.92      182.66     32.51 o 
  -5   7   5      106.48      124.26     25.20 o 
  -4   7   5      809.75      818.05     48.19 o 
  -3   7   5     1506.20     1534.25     90.04 o 
  -2   7   5        8.86       22.90     18.37 o 
  -1   7   5      595.84      603.49     44.98 o 
   0   7   5       51.55       83.35     20.30 o 
   1   7   5     1669.30     1687.47     52.09 o 
   2   7   5       26.72       17.00     13.81 o 
   3   7   5     2148.58     2150.05     98.19 o 
   4   7   5        6.06        6.34     23.98 o 
   5   7   5      497.55      523.30     57.82 o 
   6   7   5      115.99      146.88     40.52 o 
   7   7   5      368.48      383.58     49.12 o 
   8   7   5        0.53        8.23     37.01 o 
  -6   8   5       79.33       95.22     38.86 o 
  -5   8   5     1078.56     1113.12    176.70 o 
  -4   8   5        0.55       -1.36     32.54 o 
  -3   8   5     2035.23     2106.94    114.14 o 
  -2   8   5       10.81       -3.00     21.30 o 
  -1   8   5     3123.76     3262.43    100.52 o 
   0   8   5       31.00       19.99     28.64 o 
   1   8   5     1012.00     1009.14     42.23 o 
   2   8   5      244.15      266.96     24.79 o 
   3   8   5     1185.47     1147.48     49.12 o 
   4   8   5        3.22       -2.59     23.21 o 
   5   8   5       70.76      134.16     38.43 o 
   6   8   5       14.08       -9.12     34.05 o 
   7   8   5        4.66       71.07     43.43 o 
  -6   9   5        9.59       91.19     48.29 o 
  -5   9   5      243.72      235.68     52.77 o 
  -4   9   5        3.44      -16.45     32.81 o 
  -3   9   5      314.44      406.53     55.98 o 
  -2   9   5        8.35      -14.20     22.90 o 
  -1   9   5      322.02      344.01     36.70 o 
   0   9   5       89.11       73.47     25.16 o 
   1   9   5     1156.66     1224.10     64.24 o 
   2   9   5      139.56      144.59     28.72 o 
   3   9   5      381.61      393.19     38.35 o 
   4   9   5       56.63       47.18     59.44 o 
   5   9   5      240.51      268.94     39.30 o 
   6   9   5       40.84       60.87     52.63 o 
  -5  10   5      231.51      257.07     56.82 o 
  -4  10   5        8.02       24.07     36.98 o 
  -3  10   5      169.18       88.37     41.40 o 
  -2  10   5      306.19      383.36     64.12 o 
  -1  10   5      151.25      206.08     43.14 o 
   0  10   5      565.83      639.85     73.08 o 
   1  10   5       98.13       78.21     24.01 o 
   2  10   5      262.04      355.23     40.13 o 
   3  10   5        8.58      -28.86     32.16 o 
   4  10   5      422.01      431.10     43.07 o 
   5  10   5        3.31       21.45     34.92 o 
   6  10   5      196.56      234.51     58.40 o 
  -3  11   5      168.16       55.32     41.82 o 
  -2  11   5      134.77      147.33     46.80 o 
  -1  11   5      253.39      248.20     38.12 o 
   0  11   5       60.23       27.93     26.36 o 
   1  11   5      337.09      372.74     43.99 o 
   2  11   5       76.53       58.22     35.16 o 
   3  11   5      163.90      135.89     54.68 o 
   4  11   5       21.69      -25.08     41.11 o 
   5  11   5      114.08      112.85     47.77 o 
  -2  12   5      172.05      151.97     52.95 o 
  -1  12   5       80.90       95.44     47.08 o 
   0  12   5      153.37      195.25     50.44 o 
   1  12   5       16.97       39.29     41.30 o 
   2  12   5      118.90      127.90     48.62 o 
   3  12   5       14.06       24.77     37.85 o 
  -9   0   6      133.49      126.26     50.24 o 
  -8   0   6       77.07       75.22     35.77 o 
  -7   0   6       36.98       84.07     34.15 o 
  -6   0   6        4.62       -2.05     24.35 o 
  -5   0   6       12.24       22.36     22.93 o 
  -4   0   6       51.13       54.38     20.78 o 
  -3   0   6      154.46      146.96     21.95 o 
  -2   0   6       53.63       49.56      9.43 o 
  -1   0   6      953.84      940.15     26.07 o 
   0   0   6       98.50       98.24      5.96 o 
   1   0   6      440.33      431.44     14.88 o 
   2   0   6      325.72      274.81     29.32 o 
   3   0   6     1926.60     2018.65     89.25 o 
   4   0   6     1135.44     1241.74     75.57 o 
   5   0   6     1744.60     1738.28    102.60 o 
   6   0   6      424.27      494.52     59.57 o 
   7   0   6      856.14      928.51     85.28 o 
   8   0   6        5.02       25.05     39.73 o 
  -9   1   6       68.36      130.14     87.21 o 
  -8   1   6      352.15      480.48     47.49 o 
  -7   1   6      923.07      889.20     97.26 o 
  -6   1   6     2627.75     2620.71    131.07 o 
  -5   1   6     1373.76     1276.66     55.11 o 
  -4   1   6     2333.30     2260.07     61.97 o 
  -3   1   6     3338.34     3222.32     74.99 o 
  -2   1   6     1634.85     1581.45     35.78 o 
  -1   1   6     6611.26     6513.99     69.54 o 
   0   1   6     6280.04     6166.42     66.29 o 
   2   1   6     1401.96     1318.64     36.11 o 
   3   1   6     3490.19     3517.40    124.57 o 
   4   1   6     2788.95     2780.96     84.29 o 
   5   1   6      847.34      846.93     49.86 o 
   6   1   6      791.99      813.03     54.45 o 
   7   1   6      124.41      116.82     30.54 o 
   8   1   6       81.72       94.11     72.41 o 
  -9   2   6      569.89      633.02     58.82 o 
  -8   2   6      900.73      879.07     60.63 o 
  -7   2   6     1079.21     1202.80     47.05 o 
  -6   2   6     1797.97     1669.40     51.87 o 
  -5   2   6     1434.27     1389.76     84.71 o 
  -4   2   6     8122.13     7580.24    174.89 o 
  -3   2   6    10206.44    10172.01    120.18 o 
  -2   2   6     6844.33     6479.00     90.59 o 
  -1   2   6     6744.59     6461.16     99.90 o 
   0   2   6    16688.62    16742.26    146.14 o 
   1   2   6     3041.05     2955.15     33.20 o 
   2   2   6    15553.74    15579.15    194.44 o 
   3   2   6     1599.23     1515.18     58.58 o 
   4   2   6     4042.06     3887.11    168.47 o 
   5   2   6       20.00       36.84     20.50 o 
   6   2   6     2226.15     2268.37     89.05 o 
   7   2   6      123.29      114.38     35.57 o 
   8   2   6      282.85      303.86     41.30 o 
  -9   3   6        6.20      -30.33     41.49 o 
  -8   3   6       40.37       22.69     32.14 o 
  -7   3   6       14.37        7.88     29.87 o 
  -6   3   6        2.68       15.44     13.39 o 
  -5   3   6        3.41        9.28     14.23 o 
  -4   3   6        7.36        3.47     10.38 o 
  -3   3   6       63.65       79.11     11.58 o 
  -2   3   6       12.25       18.49      5.77 o 
  -1   3   6      127.19      123.07     10.39 o 
   0   3   6     1099.05     1130.96     19.22 o 
   1   3   6      568.75      568.22     13.30 o 
   2   3   6     2300.72     2316.22     37.68 o 
   3   3   6      342.98      359.93     22.52 o 
   4   3   6      692.91      706.39     53.61 o 
   5   3   6       29.23       20.08     27.40 o 
   6   3   6      406.98      388.88     40.30 o 
   7   3   6       86.08      109.16     28.57 o 
   8   3   6       59.73      109.88     34.53 o 
  -9   4   6       12.75      -46.68     46.68 o 
  -8   4   6        3.50       43.28     41.15 o 
  -7   4   6      404.35      384.27     41.03 o 
  -6   4   6       13.85       13.47     29.17 o 
  -5   4   6      114.69       95.46     14.77 o 
  -4   4   6      371.07      360.62     21.47 o 
  -3   4   6      241.10      249.54     16.68 o 
  -2   4   6      590.20      558.96     37.43 o 
  -1   4   6        1.61       -0.36      3.82 o 
   0   4   6      263.13      268.81     13.15 o 
   1   4   6      407.19      397.58     15.35 o 
   2   4   6      686.17      696.79     16.23 o 
   3   4   6      410.11      428.25     19.65 o 
   4   4   6      617.83      635.13     34.95 o 
   5   4   6      591.83      587.55     55.39 o 
   6   4   6      398.83      446.00     42.35 o 
   7   4   6      193.07      164.74     34.19 o 
   8   4   6       43.65       34.13     47.16 o 
  -9   5   6       46.01       84.94     49.34 o 
  -8   5   6      157.39      215.98     37.71 o 
  -7   5   6      179.14      205.36     47.96 o 
  -6   5   6      212.03      237.10     31.23 o 
  -5   5   6     1876.48     1866.44     70.40 o 
  -4   5   6      652.54      644.38     37.55 o 
  -3   5   6     4469.64     4417.58    165.59 o 
  -2   5   6     1112.01     1110.96     40.25 o 
  -1   5   6     3093.11     3204.71     81.71 o 
   0   5   6       10.59       12.53      5.58 o 
   1   5   6     4390.56     4442.26     70.72 o 
   2   5   6      328.94      320.51     12.91 o 
   3   5   6     1201.44     1130.31     34.83 o 
   4   5   6      161.84      157.24     21.04 o 
   5   5   6     1496.20     1551.56     64.13 o 
   6   5   6       12.24       15.75     22.89 o 
   7   5   6      256.23      253.53     30.14 o 
   8   5   6       20.88        0.17     24.61 o 
  -8   6   6        6.87       31.14     38.01 o 
  -7   6   6        5.86       15.89     49.67 o 
  -6   6   6        0.50       27.51     67.24 o 
  -5   6   6       35.68       28.45     30.91 o 
  -4   6   6        7.33       32.21     21.48 o 
  -3   6   6       36.38       50.26     16.14 o 
  -2   6   6       98.26       94.05     27.73 o 
  -1   6   6       24.49       31.96      6.39 o 
   0   6   6      112.17      111.04     12.15 o 
   1   6   6       32.75       51.38      9.01 o 
   2   6   6        9.87        6.14      9.35 o 
   3   6   6       52.66       42.44     13.61 o 
   4   6   6       47.48       68.14     25.80 o 
   5   6   6       56.35       71.57     28.61 o 
   6   6   6       33.93       63.74     32.40 o 
   7   6   6       49.90       50.39     21.14 o 
   8   6   6        0.79      -15.64     30.22 o 
  -7   7   6      229.02      182.52     40.19 o 
  -6   7   6      689.49      738.05     59.10 o 
  -5   7   6     1003.83     1113.35     89.73 o 
  -4   7   6     2168.53     2037.68    101.03 o 
  -3   7   6     1654.77     1794.06     66.12 o 
  -2   7   6     2545.00     2287.90    109.01 o 
  -1   7   6     2605.43     2659.85     84.16 o 
   0   7   6     1267.57     1203.23     60.04 o 
   1   7   6     3186.44     3181.57     76.31 o 
   2   7   6      343.06      316.36     24.65 o 
   3   7   6     1659.36     1727.00     77.22 o 
   4   7   6        3.31       23.04     27.64 o 
   5   7   6     1032.16     1092.72     80.26 o 
   6   7   6        0.06       -0.66     27.67 o 
   7   7   6      282.93      293.90     55.47 o 
   8   7   6        0.56       35.22     40.86 o 
  -6   8   6       35.19       27.33     35.46 o 
  -5   8   6      178.04      231.79     48.39 o 
  -4   8   6      299.24      335.73     52.96 o 
  -3   8   6      369.02      325.49     49.63 o 
  -2   8   6       37.71        8.94     18.88 o 
  -1   8   6       12.25       26.51     20.12 o 
   0   8   6      348.52      367.87     34.68 o 
   1   8   6      421.57      400.45     28.83 o 
   2   8   6       86.49       85.68     30.83 o 
   3   8   6      727.62      679.90     38.78 o 
   4   8   6        5.48       34.54     22.50 o 
   5   8   6      132.76      132.76     30.49 o 
   6   8   6       32.54       48.03     35.16 o 
   7   8   6      108.83      100.78     44.55 o 
  -5   9   6        1.20        1.77     35.75 o 
  -4   9   6        2.61       26.00     34.12 o 
  -3   9   6       16.52      -13.19     33.41 o 
  -2   9   6       73.77       75.98     24.43 o 
  -1   9   6       24.63       65.89     24.63 o 
   0   9   6      323.50      317.60     35.41 o 
   1   9   6      123.70      101.22     33.55 o 
   2   9   6      364.40      396.74     31.48 o 
   3   9   6      169.88      143.98     22.92 o 
   4   9   6      319.68      292.97     47.82 o 
   5   9   6       52.05       25.99     36.84 o 
   6   9   6      381.50      405.72     58.60 o 
  -4  10   6      667.76      704.41     78.53 o 
  -3  10   6      669.82      673.29     73.11 o 
  -2  10   6     1227.12     1363.64     73.29 o 
  -1  10   6     1278.03     1205.39     67.76 o 
   0  10   6      732.91      795.67     55.94 o 
   1  10   6      613.83      571.42     48.52 o 
   2  10   6      640.66      666.90     40.51 o 
   3  10   6      214.26      204.86     26.50 o 
   4  10   6      426.93      479.03     45.73 o 
   5  10   6       94.63      104.81     31.84 o 
  -3  11   6      754.01      821.28     84.55 o 
  -2  11   6      405.57      362.15     42.79 o 
  -1  11   6      828.41      894.66     62.57 o 
   0  11   6      376.19      293.47     39.35 o 
   1  11   6      895.56      929.85     63.76 o 
   2  11   6      405.24      446.00     48.04 o 
   3  11   6      388.38      392.46     63.48 o 
  -2  12   6        1.14       28.78     41.70 o 
  -1  12   6      103.49       89.31     43.95 o 
   0  12   6       44.02       39.75     38.93 o 
   1  12   6      109.92       80.84     41.74 o 
  -9   1   7      174.42      197.93     37.63 o 
  -8   1   7      111.22      159.77     33.61 o 
  -7   1   7      978.80      933.45     43.00 o 
  -6   1   7       60.10       60.44     15.79 o 
  -5   1   7     2847.39     2708.60     68.70 o 
  -4   1   7       81.69       75.85     14.17 o 
  -3   1   7     4956.56     4855.73     82.03 o 
  -2   1   7     2006.29     2055.82     36.79 o 
  -1   1   7    10624.69    10462.29    141.43 o 
   0   1   7      326.23      311.22     10.45 o 
   1   1   7     2515.10     2407.03     38.82 o 
   2   1   7     1892.86     1879.06     61.46 o 
   3   1   7     1918.04     1943.57     87.51 o 
   4   1   7     1730.29     1778.26     66.04 o 
   5   1   7     1313.28     1330.71     63.59 o 
   6   1   7      634.58      672.46     49.86 o 
   7   1   7      240.73      286.78     47.23 o 
   8   1   7      512.93      605.02     55.84 o 
  -9   2   7      141.84      158.60     36.79 o 
  -8   2   7       44.95       46.39     28.59 o 
  -7   2   7      184.76      206.85     23.05 o 
  -6   2   7        6.74        3.82     19.36 o 
  -5   2   7       43.16       34.31     12.95 o 
  -4   2   7      310.75      308.43     23.39 o 
  -3   2   7     1488.25     1513.96     32.86 o 
  -2   2   7       48.33       45.48      7.55 o 
  -1   2   7     1292.31     1244.67     40.39 o 
   0   2   7      106.78      109.48      7.48 o 
   1   2   7     4228.43     4141.90     47.30 o 
   2   2   7      167.40      163.26     12.40 o 
   3   2   7      477.79      463.55     27.17 o 
   4   2   7       32.76       28.92     20.45 o 
   5   2   7        5.51        5.00     17.31 o 
   6   2   7        0.07       14.51     22.01 o 
   7   2   7        6.56       19.49     24.25 o 
   8   2   7       14.16       55.92     29.00 o 
  -9   3   7       21.23       25.86     39.37 o 
  -8   3   7      539.01      536.68     67.86 o 
  -7   3   7      343.91      326.01     52.37 o 
  -6   3   7     1528.04     1484.47     57.87 o 
  -5   3   7     1235.46     1183.32     40.79 o 
  -4   3   7     2675.28     2464.96     68.71 o 
  -3   3   7     1449.88     1461.01     38.99 o 
  -2   3   7      947.38      892.08     23.88 o 
  -1   3   7     3097.05     3163.82     57.35 o 
   0   3   7     1782.99     1722.49     32.49 o 
   1   3   7      703.82      727.15     15.42 o 
   2   3   7      671.84      668.37     22.95 o 
   3   3   7      121.30      123.84     16.53 o 
   4   3   7      208.13      217.83     31.93 o 
   5   3   7        0.39       -4.10     23.01 o 
   6   3   7        0.12       20.24     26.29 o 
   7   3   7       10.54      -15.59     26.50 o 
   8   3   7        0.58       24.22     41.22 o 
  -9   4   7        4.86      -47.72     47.72 o 
  -8   4   7      422.99      422.86     44.53 o 
  -7   4   7      323.91      315.13     36.84 o 
  -6   4   7     1615.34     1654.29     70.75 o 
  -5   4   7      804.79      787.71     34.18 o 
  -4   4   7     2685.02     2687.44     67.05 o 
  -3   4   7     2784.04     2733.67     59.29 o 
  -2   4   7     5182.14     4877.66     77.92 o 
  -1   4   7     3718.28     3605.58    106.12 o 
   0   4   7     6084.63     6015.85     89.43 o 
   1   4   7     2704.76     2686.20     48.56 o 
   2   4   7     4491.66     4306.11     53.35 o 
   3   4   7     2064.16     1931.26     56.35 o 
   4   4   7     2181.30     2245.83     68.87 o 
   5   4   7     1648.92     1487.96     89.20 o 
   6   4   7     1224.39     1295.25    121.54 o 
   7   4   7      576.15      544.36     49.06 o 
   8   4   7      376.97      418.16     66.51 o 
  -9   5   7       64.84       11.44     38.69 o 
  -8   5   7       25.56       71.54     31.96 o 
  -7   5   7      221.32      241.48     65.01 o 
  -6   5   7      285.67      303.83     34.45 o 
  -5   5   7      698.25      671.09     32.18 o 
  -4   5   7     1045.24     1066.07     47.15 o 
  -3   5   7     1131.44     1043.33     69.89 o 
  -2   5   7     3249.65     3205.92    144.72 o 
  -1   5   7     2800.44     2728.03     53.83 o 
   0   5   7     3352.06     3480.18     86.02 o 
   1   5   7     2684.38     2585.76     47.33 o 
   2   5   7     3555.31     3488.24     62.08 o 
   3   5   7     2304.71     2276.09     46.35 o 
   4   5   7     1772.62     1846.37     62.67 o 
   5   5   7      924.81      999.81     50.85 o 
   6   5   7      407.53      435.33     38.46 o 
   7   5   7       84.37      105.70     25.67 o 
   8   5   7      182.86      206.94     35.85 o 
  -7   6   7     1048.52     1161.71     67.89 o 
  -6   6   7      469.95      461.79     74.61 o 
  -5   6   7     1819.31     1764.33    172.94 o 
  -4   6   7      207.78      196.74     23.05 o 
  -3   6   7      633.78      632.97     34.86 o 
  -2   6   7     1370.99     1367.28     94.01 o 
  -1   6   7     2000.48     1922.65     49.35 o 
   0   6   7      305.19      281.73     25.88 o 
   1   6   7      581.71      562.27     21.66 o 
   2   6   7      150.28      158.55     16.37 o 
   3   6   7       28.77       21.33      9.80 o 
   4   6   7      187.28      145.20     51.78 o 
   5   6   7       78.04       72.66     29.31 o 
   6   6   7       37.25       31.99     32.11 o 
   7   6   7       50.37       39.79     21.58 o 
   8   6   7        1.39      -38.77     40.74 o 
  -7   7   7       42.39       77.24     45.21 o 
  -6   7   7      439.07      429.28     61.21 o 
  -5   7   7       25.91       48.31     34.30 o 
  -4   7   7     1918.03     1788.33     69.14 o 
  -3   7   7      515.46      497.01     34.06 o 
  -2   7   7     1172.70     1222.93     79.79 o 
  -1   7   7      260.25      258.56     27.23 o 
   0   7   7     1000.85     1072.79     83.94 o 
   1   7   7      219.89      209.37     21.36 o 
   2   7   7      564.26      600.40     26.50 o 
   3   7   7      238.02      180.62     21.14 o 
   4   7   7       78.68       81.75     27.93 o 
   5   7   7       27.65       30.99     22.46 o 
   6   7   7      105.49      165.65     40.07 o 
  -6   8   7      455.68      538.66     69.61 o 
  -5   8   7       30.34       72.30     36.71 o 
  -4   8   7     1365.44     1418.16     96.22 o 
  -3   8   7      262.30      290.26     50.00 o 
  -2   8   7     1695.84     1729.17    102.52 o 
  -1   8   7     1807.21     1895.41     74.16 o 
   0   8   7     3176.48     3283.97    102.17 o 
   1   8   7      915.27      978.70     45.43 o 
   2   8   7     1075.69     1029.61     36.36 o 
   3   8   7     1033.48      967.37     46.48 o 
   4   8   7      612.89      586.28     46.60 o 
   5   8   7      428.68      446.09     81.24 o 
   6   8   7      214.52      155.81     60.02 o 
  -5   9   7       96.25       96.66     40.91 o 
  -4   9   7      161.35      185.38     46.29 o 
  -3   9   7       51.76      102.17     39.88 o 
  -2   9   7       22.73       25.52     31.49 o 
  -1   9   7        1.03        2.96     20.81 o 
   0   9   7       84.26       68.13     36.30 o 
   1   9   7       92.71      124.71     25.76 o 
   2   9   7      101.51      115.09     21.57 o 
   3   9   7       85.95       26.74     22.72 o 
   4   9   7        1.06       12.74     22.82 o 
   5   9   7        0.07      -21.47     40.09 o 
  -4  10   7      373.11      252.18     51.43 o 
  -3  10   7       77.95       78.95     39.26 o 
  -2  10   7      455.06      534.75     67.69 o 
  -1  10   7       10.08       21.07     24.09 o 
   0  10   7      436.18      446.29     43.16 o 
   1  10   7       11.22      -14.98     23.73 o 
   2  10   7      270.46      240.51     27.68 o 
   3  10   7       82.29       75.71     22.76 o 
   4  10   7      157.46      187.17     54.99 o 
   5  10   7       43.63       62.26     44.50 o 
  -2  11   7        3.16       28.83     38.65 o 
  -1  11   7      147.99      196.93     35.72 o 
   0  11   7        8.67       22.66     25.64 o 
   1  11   7      122.78      101.87     48.07 o 
   2  11   7       13.48       12.63     36.45 o 
  -9   0   8      130.53      140.83     52.24 o 
  -8   0   8     2557.73     2549.87    145.26 o 
  -7   0   8        1.92      -16.72     27.74 o 
  -6   0   8     2920.39     2995.61    135.03 o 
  -5   0   8      393.43      390.90     44.72 o 
  -4   0   8    10505.98     9682.62    249.85 o 
  -3   0   8      134.20      110.39     23.09 o 
  -2   0   8    19910.82    19871.32    300.96 o 
  -1   0   8      107.64      102.53      9.72 o 
   0   0   8    14471.55    13270.10    926.47 o 
   1   0   8     9104.89     9032.29    229.33 o 
   2   0   8    22878.78    21569.22    339.12 o 
   3   0   8      546.66      564.39     49.18 o 
   4   0   8     2393.95     2592.07    117.21 o 
   5   0   8      854.27      868.06     74.92 o 
   6   0   8      513.83      612.22     68.43 o 
   7   0   8      262.71      244.62     47.08 o 
   8   0   8       93.35      107.79     44.41 o 
  -9   1   8       81.62       82.87     32.59 o 
  -8   1   8        0.24       10.34     21.79 o 
  -7   1   8      355.54      373.53     29.12 o 
  -6   1   8      175.03      149.92     40.88 o 
  -5   1   8     2523.97     2417.15     73.18 o 
  -4   1   8        4.36       12.28     11.92 o 
  -3   1   8     2188.57     2247.25     62.25 o 
  -2   1   8        4.16        1.05      5.84 o 
  -1   1   8     3549.06     3450.43     95.22 o 
   0   1   8     1838.84     1877.52     60.36 o 
   1   1   8     2937.51     2927.74     66.40 o 
   2   1   8     3808.03     3731.72     80.58 o 
   3   1   8     1002.50     1012.11     64.16 o 
   4   1   8      455.96      474.91     35.79 o 
   5   1   8      994.54     1003.31     63.28 o 
   6   1   8      248.40      244.79     32.48 o 
   7   1   8      181.19      233.50     41.91 o 
   8   1   8       70.56       45.85     38.41 o 
  -9   2   8       35.13       46.00     40.41 o 
  -8   2   8       56.24       47.06     33.81 o 
  -7   2   8       61.93       52.15     17.66 o 
  -6   2   8       99.59       78.07     19.80 o 
  -5   2   8        6.70       -4.77     13.00 o 
  -4   2   8        3.24       16.44     11.94 o 
  -3   2   8      299.46      296.93     14.41 o 
  -2   2   8      201.93      212.59     13.01 o 
  -1   2   8     1758.81     1583.40     64.56 o 
   0   2   8       95.88       92.00      6.56 o 
   1   2   8     2485.66     2401.47     35.36 o 
   2   2   8        7.09        4.58     10.14 o 
   3   2   8     2080.04     2021.57     69.95 o 
   4   2   8       92.97       86.17     24.40 o 
   5   2   8     1766.30     1741.00     73.99 o 
   6   2   8      107.75      137.08     35.22 o 
   7   2   8      546.07      599.44     52.79 o 
   8   2   8      133.50      145.13     34.81 o 
  -9   3   8      106.16      106.41     45.74 o 
  -8   3   8        1.06      -37.33     37.33 o 
  -7   3   8     1335.57     1341.26     93.32 o 
  -6   3   8       86.07       78.52     19.35 o 
  -5   3   8     2987.46     2935.13     89.84 o 
  -4   3   8        2.95       17.74     10.04 o 
  -3   3   8     3832.94     3661.53     74.55 o 
  -2   3   8      948.67     1003.94     30.83 o 
  -1   3   8     6530.86     6768.73    105.63 o 
   0   3   8      999.81      970.25     37.04 o 
   1   3   8     4674.38     4491.39     86.77 o 
   2   3   8      914.01      911.75     29.12 o 
   3   3   8     2479.62     2438.17     44.42 o 
   4   3   8      382.12      371.87     41.90 o 
   5   3   8      695.48      719.57     61.42 o 
   6   3   8       64.37       64.61     24.74 o 
   7   3   8       37.11       22.96     28.71 o 
   8   3   8       25.88       51.13     37.36 o 
  -9   4   8        0.07      -16.41     37.29 o 
  -8   4   8      509.13      528.20     47.76 o 
  -7   4   8        9.83       23.73     20.93 o 
  -6   4   8      973.94      981.30     40.93 o 
  -5   4   8       41.16       50.83     14.51 o 
  -4   4   8     1780.07     1718.81     47.45 o 
  -3   4   8      168.43      149.90     13.33 o 
  -2   4   8     3548.78     3297.54    113.94 o 
  -1   4   8       73.46       73.60     14.14 o 
   0   4   8     2252.80     2176.58     44.51 o 
   1   4   8      480.53      484.19     19.20 o 
   2   4   8      842.57      826.07     20.02 o 
   3   4   8      498.49      484.11     18.56 o 
   4   4   8      460.56      451.80     30.22 o 
   5   4   8       47.91       63.88     18.15 o 
   6   4   8       22.97       44.39     22.68 o 
   7   4   8      121.33      152.69     33.35 o 
   8   4   8       55.63       16.45     38.65 o 
  -8   5   8       20.55        1.39     26.56 o 
  -7   5   8      278.13      375.41     40.03 o 
  -6   5   8        3.26       18.50     19.76 o 
  -5   5   8     1016.21      984.16     41.44 o 
  -4   5   8        3.02       19.75     11.96 o 
  -3   5   8     1648.17     1595.24     50.25 o 
  -2   5   8      216.46      220.37     22.95 o 
  -1   5   8     1943.59     1969.18     45.87 o 
   0   5   8     1063.21     1069.20     31.20 o 
   1   5   8     1351.12     1394.32     36.24 o 
   2   5   8      965.59      956.20     25.23 o 
   3   5   8      250.80      246.42     15.72 o 
   4   5   8      380.84      408.45     29.25 o 
   5   5   8        2.00       -1.63     39.51 o 
   6   5   8      178.81      209.27     35.21 o 
   7   5   8        4.78      -13.79     19.31 o 
   8   5   8      103.33      129.06     47.62 o 
  -7   6   8       11.81       -3.83     33.08 o 
  -6   6   8      184.09      235.35     46.83 o 
  -5   6   8       54.10       35.38     18.18 o 
  -4   6   8      559.99      455.24     31.71 o 
  -3   6   8      183.35      201.61     22.40 o 
  -2   6   8      891.16      831.05     35.68 o 
  -1   6   8       15.53        5.33     14.94 o 
   0   6   8       29.44       46.72     14.47 o 
   1   6   8       38.80       33.71     13.76 o 
   2   6   8      211.71      207.32     16.70 o 
   3   6   8       39.58       37.43     12.72 o 
   4   6   8        2.27       -5.17     18.09 o 
   5   6   8       33.23       -2.59     20.65 o 
   6   6   8       23.40       36.84     20.08 o 
  -7   7   8      132.26      199.48     51.93 o 
  -6   7   8       29.68       69.80     39.34 o 
  -5   7   8      116.61      172.17     40.09 o 
  -4   7   8      553.64      578.69     58.92 o 
  -3   7   8      326.80      333.47     47.17 o 
  -2   7   8      403.83      417.42     49.23 o 
  -1   7   8       11.15        4.06     17.05 o 
   0   7   8     1336.31     1397.11     59.19 o 
   1   7   8       19.94       14.00     14.99 o 
   2   7   8      869.27      879.68     32.28 o 
   3   7   8        8.40      -12.86     20.21 o 
   4   7   8      540.96      500.06     89.43 o 
   5   7   8       33.72       28.81     22.97 o 
   6   7   8      605.13      482.61     75.60 o 
  -6   8   8      329.76      408.75     63.58 o 
  -5   8   8        1.91       27.39     38.23 o 
  -4   8   8      346.94      433.17     57.97 o 
  -3   8   8       26.65       -8.41     27.55 o 
  -2   8   8      679.23      732.20     67.16 o 
  -1   8   8        6.70        1.11     19.39 o 
   0   8   8     1013.66     1092.89     57.29 o 
   1   8   8       31.97        8.33     18.29 o 
   2   8   8      538.19      568.72     36.17 o 
   3   8   8        9.15       -3.86     17.03 o 
   4   8   8      503.35      248.32     56.04 o 
   5   8   8        6.94      -29.03     41.35 o 
   6   8   8       30.45       88.52     51.60 o 
  -5   9   8      987.89     1103.80     94.44 o 
  -4   9   8       54.41       54.89     36.25 o 
  -3   9   8     1857.25     1847.65    115.46 o 
  -2   9   8       29.75       62.46     37.77 o 
  -1   9   8     1972.62     2005.01    135.50 o 
   0   9   8       50.32       72.71     25.00 o 
   1   9   8     1369.49     1370.43     67.69 o 
   2   9   8      113.56      148.05     23.68 o 
   3   9   8      729.92      637.77     72.25 o 
   4   9   8       69.55       24.94     39.98 o 
   5   9   8      228.28      142.27     53.29 o 
  -4  10   8      148.09      114.96     43.55 o 
  -3  10   8       88.22       -7.18     35.15 o 
  -2  10   8      139.12      122.97     44.21 o 
  -1  10   8      131.12      156.21     33.23 o 
   0  10   8       94.57      115.86     44.10 o 
   1  10   8      106.52      107.82     43.93 o 
   2  10   8      151.32      157.45     47.22 o 
   3  10   8      116.60       70.48     88.42 o 
   4  10   8      124.08      103.55     47.47 o 
   5  10   8       94.68       95.81     47.93 o 
  -1  11   8       41.52       28.09     39.34 o 
   0  11   8       12.16      -33.13     41.68 o 
   1  11   8      140.31      188.45     53.93 o 
  -9   1   9      292.84      280.19     59.56 o 
  -8   1   9        0.72       59.60     37.20 o 
  -7   1   9      792.60      829.08     49.25 o 
  -6   1   9      375.93      337.59     31.95 o 
  -5   1   9     3215.26     3263.00     89.09 o 
  -4   1   9      427.67      455.37     43.37 o 
  -3   1   9     1681.70     1682.04     45.11 o 
  -2   1   9     2780.20     2770.33     51.61 o 
  -1   1   9     1233.59     1181.75     46.58 o 
   0   1   9     1956.15     1936.66     42.03 o 
   1   1   9        6.88        2.74      7.09 o 
   2   1   9     1176.96     1077.17     32.02 o 
   3   1   9       99.09       49.79     15.53 o 
   4   1   9      884.29      941.19     49.92 o 
   5   1   9       11.72        4.87     18.07 o 
   6   1   9       88.13      128.93     28.79 o 
   7   1   9       26.29       27.73     59.67 o 
   8   1   9       90.87       99.89     32.91 o 
  -9   2   9       83.50      121.00     50.32 o 
  -8   2   9        6.82        7.38     29.46 o 
  -7   2   9      771.00      705.95     44.99 o 
  -6   2   9       25.07       20.22     15.32 o 
  -5   2   9     2645.79     2542.91     76.25 o 
  -4   2   9      228.77      250.64     18.17 o 
  -3   2   9     3714.60     3848.70     98.15 o 
  -2   2   9      124.82      135.00     15.77 o 
  -1   2   9     4073.01     3839.32     92.84 o 
   0   2   9        1.95       13.07      7.75 o 
   1   2   9     2777.86     2754.98     53.58 o 
   2   2   9        8.28       12.88      5.65 o 
   3   2   9     1184.96     1166.14     40.00 o 
   4   2   9        0.75       24.24     21.37 o 
   5   2   9      536.93      598.50     44.29 o 
   6   2   9       12.10       13.66     24.16 o 
   7   2   9      311.05      358.35     42.70 o 
   8   2   9        4.52       31.39     37.62 o 
  -9   3   9       59.17       96.17     43.69 o 
  -8   3   9      241.97      250.78     51.13 o 
  -7   3   9      109.03       89.34     23.28 o 
  -6   3   9     1431.06     1369.96     49.57 o 
  -5   3   9      243.23      237.91     19.98 o 
  -4   3   9     3607.65     3547.96     79.28 o 
  -3   3   9      348.21      365.73     26.75 o 
  -2   3   9     4395.09     4220.80    141.94 o 
  -1   3   9        1.44        6.24      5.12 o 
   0   3   9     7824.44     7936.50    124.25 o 
   1   3   9      156.26      161.86     11.93 o 
   2   3   9     3559.32     3502.90     70.18 o 
   3   3   9      110.76       97.31     17.46 o 
   4   3   9     3066.91     3070.05    178.91 o 
   5   3   9        0.52       16.59     23.45 o 
   6   3   9      718.92      840.68     57.89 o 
   7   3   9       25.10       27.66     43.28 o 
   8   3   9      144.61      160.12     50.58 o 
  -8   4   9      667.26      628.14     50.79 o 
  -7   4   9       30.26       24.24     22.03 o 
  -6   4   9      971.17      945.34     40.73 o 
  -5   4   9       44.09       31.53     12.69 o 
  -4   4   9     1038.74     1012.27     35.61 o 
  -3   4   9      294.04      292.99     16.98 o 
  -2   4   9      521.10      504.81     23.58 o 
  -1   4   9      430.87      419.97     20.76 o 
   0   4   9      180.39      200.27     20.53 o 
   1   4   9      298.32      302.40     15.70 o 
   2   4   9        5.63        6.88      6.03 o 
   3   4   9       17.06       17.77      7.95 o 
   4   4   9        0.29       -7.53     11.00 o 
   5   4   9        2.24      -12.56     29.55 o 
   6   4   9        2.69        7.06     22.50 o 
   7   4   9       27.79       72.41     30.11 o 
   8   4   9       41.20       15.26     35.89 o 
  -8   5   9      208.01      162.56     48.63 o 
  -7   5   9      192.84      195.47     47.07 o 
  -6   5   9      257.68      312.21     49.07 o 
  -5   5   9      675.82      651.04     31.84 o 
  -4   5   9      844.75      859.10     33.68 o 
  -3   5   9      793.34      732.12     29.66 o 
  -2   5   9     1365.11     1329.25     74.14 o 
  -1   5   9      181.50      166.06     12.73 o 
   0   5   9      288.49      285.28     15.40 o 
   1   5   9      580.12      631.33     32.54 o 
   2   5   9      429.43      416.70     17.24 o 
   3   5   9      119.81      120.67     18.27 o 
   4   5   9      143.79      130.15     20.63 o 
   5   5   9        1.34      -16.51     17.13 o 
   6   5   9        5.57       46.63     29.23 o 
  -7   6   9      711.40      902.12     85.37 o 
  -6   6   9       95.51       77.84     37.74 o 
  -5   6   9     2070.42     2166.07    113.98 o 
  -4   6   9      182.75      234.94     42.68 o 
  -3   6   9     3163.51     3132.56    131.62 o 
  -2   6   9        0.98       -1.95     24.55 o 
  -1   6   9     5525.34     5624.17    184.03 o 
   0   6   9        1.20      -13.06     13.06 o 
   1   6   9     5403.58     5514.36     88.55 o 
   2   6   9        2.90       -9.19     10.92 o 
   3   6   9     3598.80     3540.76     77.00 o 
   4   6   9        0.35       19.95     24.01 o 
   5   6   9     1605.58     1449.63    124.03 o 
   6   6   9        0.64       13.95     37.61 o 
  -6   7   9      155.94      201.99     46.49 o 
  -5   7   9       83.07      183.87     45.10 o 
  -4   7   9      118.49      153.37     39.39 o 
  -3   7   9      521.78      521.24     56.80 o 
  -2   7   9     1270.06     1230.15     83.12 o 
  -1   7   9       25.09       49.97     29.82 o 
   0   7   9      518.83      529.96     37.74 o 
   1   7   9        1.73        2.07     11.69 o 
   2   7   9      756.42      717.38     30.68 o 
   3   7   9        7.52       -9.63     34.60 o 
   4   7   9      773.71      723.71     84.51 o 
   5   7   9       11.36      -38.59     48.68 o 
   6   7   9       97.77       42.27     45.61 o 
  -6   8   9      671.54      700.13     78.72 o 
  -5   8   9        1.50       57.74     36.53 o 
  -4   8   9      535.24      604.46     67.30 o 
  -3   8   9       27.48       33.63     29.73 o 
  -2   8   9      663.48      692.42     66.80 o 
  -1   8   9      105.66       58.66     20.18 o 
   0   8   9      827.71      830.87     90.12 o 
   1   8   9        4.46      -38.44     38.44 o 
   2   8   9       33.97       40.13     23.37 o 
   3   8   9      227.81      223.88     44.28 o 
   4   8   9       59.34       22.40     37.55 o 
   5   8   9       16.84      -52.90     52.90 o 
  -5   9   9        2.08       71.38     42.40 o 
  -4   9   9      245.66      293.26     51.91 o 
  -3   9   9       20.79       26.41     32.28 o 
  -2   9   9      311.28      450.01     61.50 o 
  -1   9   9       39.60      -35.38     35.38 o 
   0   9   9      322.01      409.57     61.01 o 
   1   9   9       85.54       51.53     37.10 o 
   2   9   9      649.96      677.09     53.49 o 
   3   9   9        7.70       56.70     30.46 o 
   4   9   9      235.93      145.30     51.68 o 
   5   9   9        7.22      -48.21     49.04 o 
  -3  10   9       58.43        8.19     37.69 o 
  -2  10   9       24.88       84.91     41.91 o 
  -1  10   9      352.44      404.38     63.84 o 
   0  10   9        6.37        2.61     36.31 o 
   1  10   9      395.78      403.84     65.40 o 
   2  10   9        6.87       29.57     41.44 o 
   3  10   9       84.59       70.00     52.25 o 
   4  10   9       37.10       13.27     40.33 o 
  -8   0  10       44.89      107.23     38.89 o 
  -7   0  10       43.58       44.40     25.99 o 
  -6   0  10       81.69       89.41     30.28 o 
  -5   0  10      603.12      519.83     49.73 o 
  -4   0  10      283.84      262.08     38.39 o 
  -3   0  10      304.42      298.79     36.98 o 
  -2   0  10     1208.78     1135.34     36.85 o 
  -1   0  10       85.25       73.49      9.00 o 
   0   0  10     1997.95     2138.71     96.20 o 
   1   0  10      184.91      183.13     11.60 o 
   2   0  10     1120.08     1048.63     35.24 o 
   3   0  10      131.03       68.01     26.36 o 
   4   0  10     1780.04     1765.95    102.10 o 
   5   0  10      324.93      328.48     47.85 o 
   6   0  10      878.78      903.30     82.90 o 
   7   0  10       87.76      104.19     43.12 o 
   8   0  10      216.28      254.97     53.94 o 
  -9   1  10      162.17      189.00     51.98 o 
  -8   1  10      120.77      150.72     44.34 o 
  -7   1  10      374.21      431.58     37.87 o 
  -6   1  10     1108.02     1072.80     53.82 o 
  -5   1  10     1637.22     1760.95     92.75 o 
  -4   1  10     1235.64     1125.70     49.96 o 
  -3   1  10     1215.82     1193.51     37.08 o 
  -2   1  10     1476.61     1486.84     32.96 o 
  -1   1  10      821.45      782.39     21.67 o 
   0   1  10     2141.56     2068.68     55.82 o 
   1   1  10     2404.62     2441.43     62.60 o 
   2   1  10      431.52      386.81     15.56 o 
   3   1  10      539.77      509.22     24.26 o 
   4   1  10      855.67      815.73     47.81 o 
   5   1  10      512.35      543.01     42.16 o 
   6   1  10      165.84      146.19     30.45 o 
   7   1  10      144.85      229.97     38.33 o 
   8   1  10        7.61       48.58     43.97 o 
  -9   2  10      508.54      476.75     68.88 o 
  -8   2  10      350.14      386.77     60.85 o 
  -7   2  10     1197.88     1120.40     93.38 o 
  -6   2  10      625.07      673.63     43.77 o 
  -5   2  10     1513.00     1475.02     46.71 o 
  -4   2  10      390.26      418.86     29.84 o 
  -3   2  10     5844.31     5926.50    166.13 o 
  -2   2  10     2839.59     2933.78     49.57 o 
  -1   2  10     4189.20     4062.26     58.97 o 
   0   2  10      866.70      829.54     30.29 o 
   1   2  10     4460.30     4437.88     52.53 o 
   2   2  10       67.88       81.38      7.67 o 
   3   2  10     3121.36     3054.35     91.63 o 
   4   2  10      113.35      126.93     22.62 o 
   5   2  10      528.02      552.27     42.87 o 
   6   2  10       11.89      -31.54     31.54 o 
   7   2  10      274.31      258.75     48.69 o 
   8   2  10        1.56       75.87     43.57 o 
  -8   3  10        5.41       -6.57     23.90 o 
  -7   3  10        3.29       12.20     39.88 o 
  -6   3  10        5.82       13.07     13.89 o 
  -5   3  10       48.59       53.82     19.21 o 
  -4   3  10        0.66       -6.07     10.36 o 
  -3   3  10      201.22      190.67     31.03 o 
  -2   3  10      195.78      188.19     14.25 o 
  -1   3  10      210.88      192.53     16.36 o 
   0   3  10       85.81       87.66     16.31 o 
   1   3  10     1468.17     1417.51     31.19 o 
   2   3  10      139.76      148.33      9.55 o 
   3   3  10     1474.20     1461.27     35.05 o 
   4   3  10      115.97      126.70     27.47 o 
   5   3  10      306.02      312.31     39.51 o 
   6   3  10        1.13      -11.88     21.67 o 
   7   3  10      166.91      139.21     33.15 o 
   8   3  10       20.51      -31.93     40.89 o 
  -8   4  10        4.39      109.79     49.62 o 
  -7   4  10       34.11      -16.14     33.01 o 
  -6   4  10      149.11      158.41     19.90 o 
  -5   4  10        2.87       16.81     12.12 o 
  -4   4  10       39.97       48.16     11.79 o 
  -3   4  10      401.84      415.75     48.69 o 
  -2   4  10       37.18       48.85     16.30 o 
  -1   4  10      335.43      296.92     14.41 o 
   0   4  10      154.25      147.51     20.84 o 
   1   4  10      148.58      128.02     11.61 o 
   2   4  10      450.36      451.01     15.12 o 
   3   4  10      295.55      308.97     15.73 o 
   4   4  10      312.05      288.76     17.20 o 
   5   4  10       68.97       19.52     18.91 o 
   6   4  10      327.59      346.98     98.64 o 
   7   4  10       40.60       26.77     40.19 o 
  -7   5  10       48.18       52.40     37.43 o 
  -6   5  10      382.06      428.47     56.48 o 
  -5   5  10       11.61       20.29     26.67 o 
  -4   5  10     1649.13     1595.39     64.41 o 
  -3   5  10       34.57       10.11     26.77 o 
  -2   5  10     2369.36     2346.39    102.47 o 
  -1   5  10       38.35       69.08     27.09 o 
   0   5  10     1176.15     1126.73     50.20 o 
   1   5  10       97.42      103.99     12.36 o 
   2   5  10     1209.65     1182.65     34.93 o 
   3   5  10       19.09       35.63     14.46 o 
   4   5  10      194.09      116.47     23.00 o 
   5   5  10      335.31      157.36     48.99 o 
   6   5  10      229.49      189.05     59.70 o 
  -7   6  10        3.33       48.50     35.50 o 
  -6   6  10        1.48       19.09     31.24 o 
  -5   6  10       21.66       57.58     34.07 o 
  -4   6  10       21.17       25.15     29.62 o 
  -3   6  10       89.08       52.00     26.17 o 
  -2   6  10       14.12       18.36     22.14 o 
  -1   6  10      210.88      275.04     43.00 o 
   0   6  10        1.13        8.47     11.08 o 
   1   6  10       84.94      101.41     17.33 o 
   2   6  10       52.67       40.15     25.76 o 
   3   6  10        4.86       17.25     18.62 o 
   4   6  10       25.18       25.68     35.65 o 
   5   6  10       17.37      -21.60     42.31 o 
   6   6  10       17.29       16.42     41.27 o 
  -6   7  10      328.64      363.99     57.59 o 
  -5   7  10      269.67      268.51     49.20 o 
  -4   7  10     1067.05     1171.32     85.65 o 
  -3   7  10      698.48      575.92     58.70 o 
  -2   7  10     1441.41     1423.87     89.83 o 
  -1   7  10      429.63      430.96     53.11 o 
   0   7  10     1644.40     1822.05    106.83 o 
   1   7  10      103.26       75.85     33.35 o 
   2   7  10     1015.83     1034.93     44.42 o 
   3   7  10        4.36       51.84     42.99 o 
   4   7  10      290.46      190.55     55.62 o 
   5   7  10       30.55        1.73     37.53 o 
  -5   8  10       19.23       75.09     40.22 o 
  -4   8  10      190.64      149.46     44.17 o 
  -3   8  10       89.33       31.25     29.03 o 
  -2   8  10      298.09      256.20     48.11 o 
  -1   8  10        0.97       56.97     35.92 o 
   0   8  10       38.67       48.30     33.18 o 
   1   8  10       76.73       75.90     24.15 o 
   2   8  10      242.15      240.38     67.65 o 
   3   8  10       20.96       87.85     49.34 o 
   4   8  10      250.68      198.70     56.75 o 
   5   8  10        2.22      -47.83     47.83 o 
  -4   9  10       41.19       34.55     36.43 o 
  -3   9  10      182.54      153.50     40.61 o 
  -2   9  10       81.36       30.71     29.26 o 
  -1   9  10      258.12      326.36     56.97 o 
   0   9  10       24.77       80.10     40.26 o 
   1   9  10      447.06      433.39     61.09 o 
   2   9  10       65.34       79.42     50.44 o 
   3   9  10      324.18      304.24     42.71 o 
   4   9  10       57.91       62.34     50.18 o 
  -3  10  10      467.31      537.02     73.33 o 
  -2  10  10      273.37      251.73     52.79 o 
  -1  10  10      626.80      633.87     77.21 o 
   0  10  10      496.02      482.52     69.31 o 
   1  10  10      229.54      274.86     58.10 o 
   2  10  10      143.44      137.98     48.10 o 
   3  10  10      156.68      186.11     55.19 o 
  -8   1  11      282.76      279.71     52.51 o 
  -7   1  11        0.29        5.57     21.04 o 
  -6   1  11      820.34      783.54     47.58 o 
  -5   1  11       71.34       54.76     19.89 o 
  -4   1  11     1586.01     1555.00     47.39 o 
  -3   1  11      604.19      597.00     27.17 o 
  -2   1  11     2125.29     2079.35     43.46 o 
  -1   1  11     1829.46     1854.57     37.03 o 
   0   1  11     3215.91     3220.52    129.23 o 
   1   1  11      621.31      646.16     27.58 o 
   2   1  11      720.78      714.93     29.17 o 
   3   1  11      910.19      797.83     40.59 o 
   4   1  11      254.31      266.86     22.92 o 
   5   1  11      572.12      609.49     34.66 o 
   6   1  11       94.55       79.37     25.39 o 
   7   1  11      158.54      201.13     36.43 o 
   8   1  11        2.37        9.56     37.00 o 
  -8   2  11       91.24      131.53     43.38 o 
  -7   2  11       42.84       88.75     33.28 o 
  -6   2  11       56.73       49.36     19.99 o 
  -5   2  11        4.03       15.15     16.01 o 
  -4   2  11        8.98       11.25     12.43 o 
  -3   2  11       57.67       65.57     13.53 o 
  -2   2  11      454.75      452.96     22.96 o 
  -1   2  11       60.11       54.09      8.44 o 
   0   2  11      206.38      192.36     13.10 o 
   1   2  11       19.49       17.98      7.82 o 
   2   2  11      821.69      831.68     29.87 o 
   3   2  11      146.20      133.04     19.67 o 
   4   2  11       36.71       -9.35     16.51 o 
   5   2  11       60.48       40.96     18.28 o 
   6   2  11       13.97        7.53     24.62 o 
   7   2  11        5.39       -0.39     46.39 o 
   8   2  11        2.20       67.77     40.43 o 
  -8   3  11       42.87      -17.65     40.74 o 
  -7   3  11      205.68      273.50     49.37 o 
  -6   3  11      281.35      295.75     25.90 o 
  -5   3  11      325.30      319.43     30.88 o 
  -4   3  11      783.66      777.03     62.64 o 
  -3   3  11      491.43      494.87     32.41 o 
  -2   3  11      285.11      323.66     22.33 o 
  -1   3  11        9.26       13.89     16.30 o 
   0   3  11      302.53      323.67     21.73 o 
   1   3  11       29.00       20.36      9.15 o 
   2   3  11        5.10       25.58     10.12 o 
   3   3  11        1.55       -9.68     11.40 o 
   4   3  11       17.51      -30.11     33.54 o 
   5   3  11        4.61      -15.46     17.72 o 
   6   3  11       20.73      -14.14     18.80 o 
   7   3  11       25.21      -44.86     44.86 o 
  -8   4  11       55.01       24.00     35.43 o 
  -7   4  11      424.94      406.31     59.15 o 
  -6   4  11      668.71      688.49     53.85 o 
  -5   4  11     1206.85     1204.65     57.00 o 
  -4   4  11     1548.46     1536.69     62.57 o 
  -3   4  11     1659.13     1683.48     63.46 o 
  -2   4  11     2820.38     2878.20    173.73 o 
  -1   4  11     2039.72     2164.82     58.95 o 
   0   4  11     2610.59     2635.10     77.12 o 
   1   4  11     1850.85     1837.18     55.27 o 
   2   4  11     1394.20     1407.14     47.92 o 
   3   4  11     1107.32     1205.42     46.84 o 
   4   4  11      615.77      581.72     34.91 o 
   5   4  11      340.58      296.20     54.98 o 
   6   4  11      431.86      496.78    104.28 o 
  -7   5  11       75.47       51.14     35.86 o 
  -6   5  11      400.55      310.44     48.40 o 
  -5   5  11      380.28      349.14     69.53 o 
  -4   5  11      770.65      755.95     75.28 o 
  -3   5  11      756.42      783.95     47.51 o 
  -2   5  11      603.82      651.81     52.73 o 
  -1   5  11     1984.11     1988.88     75.24 o 
   0   5  11     1210.21     1153.82     51.71 o 
   1   5  11     1377.74     1372.71     50.93 o 
   2   5  11      675.78      675.61     35.39 o 
   3   5  11     1037.30     1002.39     41.59 o 
   4   5  11      380.80      354.64     66.73 o 
   5   5  11      452.28      387.93     68.62 o 
   6   5  11      196.92      202.41     64.33 o 
  -7   6  11      262.65      337.53     57.88 o 
  -6   6  11      360.87      482.92     60.78 o 
  -5   6  11      297.51      385.93     54.02 o 
  -4   6  11      479.98      530.54     56.57 o 
  -3   6  11       19.62       40.16     26.09 o 
  -2   6  11       12.21       -3.83     25.64 o 
  -1   6  11      292.63      345.20     46.65 o 
   0   6  11      204.93      187.82     24.95 o 
   1   6  11        1.65        5.72     16.65 o 
   2   6  11        4.20       -7.91     15.55 o 
   3   6  11        5.65       -8.52     35.94 o 
   4   6  11       35.15       -8.73     42.96 o 
   5   6  11        3.29       20.88     49.16 o 
  -6   7  11       36.21      126.22     42.94 o 
  -5   7  11      308.96      346.25     52.77 o 
  -4   7  11        7.94       48.58     32.74 o 
  -3   7  11      885.40      855.56     71.37 o 
  -2   7  11      224.24      208.28     39.61 o 
  -1   7  11      457.68      467.44     53.73 o 
   0   7  11      209.94      219.01     28.06 o 
   1   7  11      231.69      294.93     32.01 o 
   2   7  11       95.14       94.25     26.17 o 
   3   7  11      150.27       67.31     41.77 o 
   4   7  11       72.58       37.07     46.00 o 
   5   7  11       23.71       44.18     48.52 o 
  -5   8  11      489.60      546.95     67.16 o 
  -4   8  11      167.04      232.19     45.98 o 
  -3   8  11      950.91      982.94     82.31 o 
  -2   8  11      350.18      354.27     53.36 o 
  -1   8  11      544.89      515.72     60.95 o 
   0   8  11     1142.57     1277.71     96.62 o 
   1   8  11      721.01      709.56     46.63 o 
   2   8  11      516.02      537.85     49.11 o 
   3   8  11      162.05      177.40     60.33 o 
   4   8  11      350.65      259.28     60.59 o 
  -4   9  11       61.16       39.95     38.61 o 
  -3   9  11       40.32       -2.64     32.85 o 
  -2   9  11       10.28       45.73     38.24 o 
  -1   9  11        0.62       51.49     37.19 o 
   0   9  11       17.89       62.44     40.55 o 
   1   9  11       66.62      122.48     44.56 o 
   2   9  11       15.88      -21.43     39.82 o 
   3   9  11       33.52      111.07     49.66 o 
  -2  10  11        0.09       24.40     36.34 o 
  -1  10  11      177.41      191.05     51.26 o 
   0  10  11       31.86       66.44     41.46 o 
   1  10  11      174.01      132.78     48.09 o 
   2  10  11       35.66        3.52     42.52 o 
   3  10  11       33.88       96.91     51.51 o 
  -8   0  12      257.69      204.04     44.88 o 
  -7   0  12     1909.39     1982.45    115.79 o 
  -6   0  12       35.57       62.82     29.16 o 
  -5   0  12     1951.48     2117.45    110.57 o 
  -4   0  12      290.07      256.87     24.11 o 
  -3   0  12     4341.98     4212.48    183.32 o 
  -2   0  12      285.41      276.39     27.18 o 
  -1   0  12     5260.28     4741.93    442.25 o 
   0   0  12      248.02      270.64     42.02 o 
   1   0  12     1545.99     1642.39     94.25 o 
   2   0  12     2083.13     2074.11     79.41 o 
   3   0  12     1990.33     2050.65    201.36 o 
   4   0  12      135.51       93.91     67.34 o 
   5   0  12      105.68       68.44     23.86 o 
   6   0  12      111.10       46.67     24.02 o 
   7   0  12        9.66      -24.84     30.76 o 
  -8   1  12      175.05      226.39     52.45 o 
  -7   1  12        5.71       40.71     22.34 o 
  -6   1  12      376.68      420.46     38.12 o 
  -5   1  12      128.14      123.13     19.04 o 
  -4   1  12     1683.36     1657.73     49.71 o 
  -3   1  12       68.90       85.30     10.18 o 
  -2   1  12      869.72      863.00     22.70 o 
  -1   1  12      129.78      140.81     12.72 o 
   0   1  12     1192.21     1126.33     62.35 o 
   1   1  12      662.50      732.97     36.74 o 
   2   1  12     1318.69     1311.92     41.28 o 
   3   1  12      999.46      948.68     37.05 o 
   4   1  12      247.92      255.63     22.76 o 
   5   1  12       71.70       48.84     23.05 o 
   6   1  12      197.64      209.33     25.24 o 
   7   1  12       35.36       27.00     22.38 o 
  -8   2  12        0.53       -9.53     24.20 o 
  -7   2  12       38.63       33.48     26.39 o 
  -6   2  12       68.21       42.76     16.70 o 
  -5   2  12       15.46       13.18     13.93 o 
  -4   2  12      328.16      314.15     23.47 o 
  -3   2  12       94.62       96.94     14.61 o 
  -2   2  12      808.53      742.40     58.68 o 
  -1   2  12      413.54      375.38     22.76 o 
   0   2  12     1455.24     1436.19     38.54 o 
   1   2  12      185.35      208.25     15.79 o 
   2   2  12     1325.06     1367.94     41.08 o 
   3   2  12       46.00       46.49     14.56 o 
   4   2  12      708.35      608.09     51.09 o 
   5   2  12      128.52       95.03     28.02 o 
   6   2  12      400.99      423.55     46.28 o 
   7   2  12       62.61        7.75     39.15 o 
  -8   3  12      116.24       33.79     34.89 o 
  -7   3  12       27.65       -9.47     30.25 o 
  -6   3  12      953.77      946.52     58.61 o 
  -5   3  12        2.51       20.03     17.81 o 
  -4   3  12     1383.74     1395.04     58.19 o 
  -3   3  12       39.58       46.48     15.06 o 
  -2   3  12     1145.61     1120.97     40.51 o 
  -1   3  12      387.48      425.75     26.25 o 
   0   3  12     1257.41     1253.67     43.26 o 
   1   3  12      400.62      385.25     31.79 o 
   2   3  12      725.82      779.18     38.49 o 
   3   3  12      360.24      362.84     29.59 o 
   4   3  12      270.64      224.04     34.25 o 
   5   3  12      101.60       10.68     27.10 o 
   6   3  12       26.90       -9.61     23.64 o 
   7   3  12       11.69      -22.64     39.70 o 
  -7   4  12      343.90      450.60     59.38 o 
  -6   4  12       55.98       57.88     31.60 o 
  -5   4  12      418.85      477.52     38.56 o 
  -4   4  12      119.29      139.28     29.53 o 
  -3   4  12      563.68      606.49     55.90 o 
  -2   4  12      427.95      429.54     27.35 o 
  -1   4  12     1179.28     1203.03     44.42 o 
   0   4  12      155.95      194.12     23.58 o 
   1   4  12      339.97      329.08     25.06 o 
   2   4  12      244.03      234.89     29.97 o 
   3   4  12       89.74      135.12     22.63 o 
   4   4  12      132.50       87.91     25.10 o 
   5   4  12       70.70       55.51     37.80 o 
   6   4  12        1.33      -31.72     31.72 o 
  -7   5  12       14.23       71.17     39.91 o 
  -6   5  12      135.80      140.48     39.59 o 
  -5   5  12       74.88       51.72     22.37 o 
  -4   5  12      449.20      445.78     38.31 o 
  -3   5  12       91.30       78.30     39.96 o 
  -2   5  12      450.81      423.58     45.09 o 
  -1   5  12      401.02      489.23     36.17 o 
   0   5  12      287.73      298.00     35.87 o 
   1   5  12      673.94      639.17     40.87 o 
   2   5  12       73.73       69.55     22.85 o 
   3   5  12      347.16      363.58     36.07 o 
   4   5  12        0.03      -28.64     44.96 o 
   5   5  12      104.77       98.53     51.52 o 
  -6   6  12        1.38       52.22     32.45 o 
  -5   6  12       86.65      122.63     37.25 o 
  -4   6  12       30.25       46.44     27.14 o 
  -3   6  12      136.08      122.30     31.94 o 
  -2   6  12       49.66       29.80     24.01 o 
  -1   6  12      235.52      246.40     36.15 o 
   0   6  12       52.29       73.42     27.28 o 
   1   6  12        1.60      -18.51     18.51 o 
   2   6  12        1.76        6.20     15.82 o 
   3   6  12       29.61       60.39     49.28 o 
   4   6  12        9.58      -37.81     43.39 o 
   5   6  12        6.12       76.84     48.88 o 
  -6   7  12       36.71       60.55     39.36 o 
  -5   7  12      185.36      220.02     45.27 o 
  -4   7  12        0.97       -1.33     28.27 o 
  -3   7  12      704.54      718.73     67.12 o 
  -2   7  12        4.11       14.62     28.03 o 
  -1   7  12      467.41      526.74     59.93 o 
   0   7  12       86.12       81.99     22.24 o 
   1   7  12      707.98      706.77     46.39 o 
   2   7  12        7.40       11.41     17.70 o 
   3   7  12      329.41      359.06     70.11 o 
   4   7  12       13.14       20.92     47.15 o 
  -5   8  12      170.22      190.77     46.99 o 
  -4   8  12        0.03       -1.55     33.13 o 
  -3   8  12       98.13       85.38     35.51 o 
  -2   8  12        4.97       13.09     28.96 o 
  -1   8  12      189.73      212.30     44.44 o 
   0   8  12        3.17       51.90     22.76 o 
   1   8  12      221.13      279.18     32.94 o 
   2   8  12       18.08       36.11     33.81 o 
   3   8  12       96.17       91.69     52.85 o 
  -4   9  12      453.64      492.82     66.36 o 
  -3   9  12       96.32      118.18     43.38 o 
  -2   9  12      663.06      869.54     83.32 o 
  -1   9  12       51.73       72.06     35.71 o 
   0   9  12      456.08      432.89     48.74 o 
   1   9  12       42.88       31.48     35.08 o 
   2   9  12      204.48      146.80     46.04 o 
   3   9  12       36.58       54.72     48.63 o 
  -1  10  12      126.05      131.87     44.22 o 
   0  10  12      111.32      119.71     48.59 o 
   1  10  12       68.24      105.32     45.19 o 
  -8   1  13      121.38      131.97     43.33 o 
  -7   1  13       34.57       66.72     24.89 o 
  -6   1  13      155.19      171.03     23.78 o 
  -5   1  13      467.11      453.19     43.23 o 
  -4   1  13      498.28      554.85     29.99 o 
  -3   1  13      491.41      462.48     25.38 o 
  -2   1  13       33.58       35.83     11.02 o 
  -1   1  13     1152.71     1210.87     37.36 o 
   0   1  13        0.17       35.93     20.00 o 
   1   1  13      509.05      590.49     43.07 o 
   2   1  13      134.24      146.06     17.25 o 
   3   1  13      242.20      247.53     22.16 o 
   4   1  13      129.06       69.99     25.55 o 
   5   1  13      115.34       96.25     23.07 o 
   6   1  13       11.28      -24.92     24.92 o 
   7   1  13        2.58      -26.68     36.09 o 
  -8   2  13      114.46       98.88     75.49 o 
  -7   2  13        1.54       -2.77     18.22 o 
  -6   2  13      655.24      614.13     35.93 o 
  -5   2  13        0.17        4.05     13.93 o 
  -4   2  13     1770.08     1748.56     53.89 o 
  -3   2  13       14.56       28.00     13.37 o 
  -2   2  13     1561.14     1567.20     47.31 o 
  -1   2  13       18.63       13.61     11.52 o 
   0   2  13     1181.85     1148.95     39.42 o 
   1   2  13       50.66       28.99     18.78 o 
   2   2  13      609.72      635.94     56.43 o 
   3   2  13        6.66        2.33     19.32 o 
   4   2  13      171.12      234.95     42.54 o 
   5   2  13        9.63      -17.85     20.50 o 
   6   2  13       76.05       73.31     25.21 o 
   7   2  13        6.91       16.05     41.10 o 
  -8   3  13       43.27       36.16     35.64 o 
  -7   3  13      419.16      478.71     60.63 o 
  -6   3  13       32.36       31.73     24.07 o 
  -5   3  13     1396.25     1332.30     51.47 o 
  -4   3  13       96.10       80.64     18.19 o 
  -3   3  13     1920.84     1910.59     56.89 o 
  -2   3  13       67.75       91.48     15.52 o 
  -1   3  13     1665.90     1809.06     53.86 o 
   0   3  13       26.37       -2.93     13.33 o 
   1   3  13     2191.41     2175.24    106.87 o 
   2   3  13        3.26       31.39     17.01 o 
   3   3  13      608.02      638.68     42.30 o 
   4   3  13      124.71      145.75     47.00 o 
   5   3  13      507.07      434.69     86.01 o 
   6   3  13        8.46      -22.32     27.91 o 
  -7   4  13      275.15      288.84     49.16 o 
  -6   4  13        0.37       17.86     20.89 o 
  -5   4  13      212.09      200.75     28.21 o 
  -4   4  13        0.32       11.53     20.94 o 
  -3   4  13       97.70      100.53     18.13 o 
  -2   4  13       57.90       35.15     17.99 o 
  -1   4  13        0.84       14.31     15.52 o 
   0   4  13       61.13       65.92     18.36 o 
   1   4  13        4.14      -11.21     16.00 o 
   2   4  13       82.38      126.65     33.69 o 
   3   4  13       35.51       50.03     18.44 o 
   4   4  13       18.63       34.26     22.84 o 
   5   4  13       26.91       43.99     43.68 o 
   6   4  13        0.23       64.77     41.96 o 
  -7   5  13      156.82      120.04     40.09 o 
  -6   5  13       59.28       40.19     30.40 o 
  -5   5  13      103.45      147.71     28.54 o 
  -4   5  13      172.64      207.44     28.43 o 
  -3   5  13      236.18      222.92     28.52 o 
  -2   5  13      135.13      149.74     39.58 o 
  -1   5  13      449.91      509.10     37.16 o 
   0   5  13        7.16      -16.88     37.08 o 
   1   5  13       55.67       50.82     18.95 o 
   2   5  13       15.40       65.49     40.77 o 
   3   5  13       84.43      131.12     29.77 o 
   4   5  13        0.19       74.98     47.19 o 
   5   5  13       27.74       28.98     48.74 o 
  -6   6  13      718.72      777.12     76.44 o 
  -5   6  13        3.03       -8.08     27.79 o 
  -4   6  13     1584.50     1802.33    103.45 o 
  -3   6  13        2.17      -16.26     25.49 o 
  -2   6  13     1779.85     1703.36    129.12 o 
  -1   6  13       31.70       35.66     20.04 o 
   0   6  13     1654.43     1716.02     70.24 o 
   1   6  13       98.06      107.90     23.48 o 
   2   6  13     1363.33     1363.69     63.94 o 
   3   6  13       41.90       66.95     46.82 o 
   4   6  13      733.13      691.74     92.93 o 
  -6   7  13       19.67       34.64     33.15 o 
  -5   7  13      126.36      161.62     41.84 o 
  -4   7  13       19.35       23.04     27.80 o 
  -3   7  13       72.62       36.72     32.13 o 
  -2   7  13      183.72      167.35     40.55 o 
  -1   7  13      631.10      607.81     44.62 o 
   0   7  13       18.63       -4.88     20.17 o 
   1   7  13      237.69      233.53     31.33 o 
   2   7  13        0.84       -0.62     23.88 o 
   3   7  13      179.98      279.29     62.61 o 
  -5   8  13      210.98      218.39     47.03 o 
  -4   8  13        1.27      -13.87     33.71 o 
  -3   8  13       91.88       63.41     33.10 o 
  -2   8  13       10.00        2.12     31.12 o 
  -1   8  13       48.99       70.14     24.93 o 
   0   8  13       54.48       42.73     20.48 o 
   1   8  13       64.36       44.54     22.26 o 
   2   8  13        0.52       15.09     32.30 o 
   3   8  13       32.34      101.29     51.93 o 
  -3   9  13      101.45      144.03     45.65 o 
  -2   9  13       42.56       44.55     36.28 o 
  -1   9  13      130.11      143.74     31.59 o 
   0   9  13       38.03       20.24     23.86 o 
   1   9  13      123.15      113.12     42.62 o 
   2   9  13       44.27       73.83     42.40 o 
  -1  10  13        1.25       80.27     40.40 o 
  -8   0  14       66.34      100.13     41.41 o 
  -7   0  14        6.23       18.19     32.17 o 
  -6   0  14      136.83      150.88     44.19 o 
  -5   0  14      486.02      464.99     58.73 o 
  -4   0  14      554.05      517.31     61.07 o 
  -3   0  14      661.47      626.12     62.87 o 
  -2   0  14       92.37       98.29     34.41 o 
  -1   0  14     1159.94     1345.04     90.22 o 
   0   0  14        6.00      -16.49     28.15 o 
   1   0  14     1218.27     1351.16     92.13 o 
   2   0  14       50.97       55.95     41.96 o 
   3   0  14      553.70      725.30     60.34 o 
   4   0  14        2.86       24.05     32.00 o 
   5   0  14      627.22      591.19     51.71 o 
   6   0  14       34.75       52.75     44.79 o 
  -8   1  14      119.16      111.36     45.07 o 
  -7   1  14      112.20      115.85     29.88 o 
  -6   1  14      131.18      159.30     21.88 o 
  -5   1  14      612.54      586.13     33.34 o 
  -4   1  14      412.49      440.20     45.09 o 
  -3   1  14      483.89      550.29     54.35 o 
  -2   1  14      360.76      379.33     36.48 o 
  -1   1  14      311.39      320.03     34.64 o 
   0   1  14      257.34      259.13     31.91 o 
   1   1  14      432.13      412.21     41.12 o 
   2   1  14      510.20      572.14     37.51 o 
   3   1  14      104.01      118.68     31.22 o 
   4   1  14       88.72       68.91     32.61 o 
   5   1  14      108.53       69.02     38.38 o 
   6   1  14       49.58       46.61     25.41 o 
  -8   2  14      384.21      354.25     56.06 o 
  -7   2  14       81.51      149.78     25.17 o 
  -6   2  14      711.75      732.34     40.03 o 
  -5   2  14      204.27      178.17     21.54 o 
  -4   2  14      604.31      647.18     33.59 o 
  -3   2  14       22.47       45.43     15.76 o 
  -2   2  14     2009.16     2007.99     79.49 o 
  -1   2  14      337.01      354.05     38.23 o 
   0   2  14      991.77     1039.15     57.08 o 
   1   2  14       35.74       40.89     20.72 o 
   2   2  14      453.76      506.37     35.10 o 
   3   2  14       14.39       20.71     19.18 o 
   4   2  14      299.87      284.14     40.28 o 
   5   2  14        4.58        9.69     21.65 o 
   6   2  14       20.15       -9.11     32.34 o 
  -7   3  14        9.89        0.84     23.19 o 
  -6   3  14       56.44       37.72     19.05 o 
  -5   3  14        5.64       12.47     16.57 o 
  -4   3  14      114.15      142.60     21.26 o 
  -3   3  14        0.43       12.09     13.73 o 
  -2   3  14      296.84      287.22     23.71 o 
  -1   3  14      100.53      108.80     23.63 o 
   0   3  14      202.34      208.97     48.58 o 
   1   3  14        0.98       39.65     30.03 o 
   2   3  14      614.63      613.12     99.43 o 
   3   3  14        2.62       20.11     34.94 o 
   4   3  14      422.96      442.28     51.11 o 
   5   3  14       18.17       32.21     40.36 o 
   6   3  14       53.49       53.98     40.18 o 
  -7   4  14        1.62       45.56     36.15 o 
  -6   4  14       46.66        3.09     18.48 o 
  -5   4  14        5.00       -0.97     24.07 o 
  -4   4  14        1.42       13.41     17.12 o 
  -3   4  14      204.16      224.09     23.62 o 
  -2   4  14      134.36      135.02     21.51 o 
  -1   4  14      125.24      111.30     18.72 o 
   0   4  14       65.61       71.18     20.13 o 
   1   4  14      130.44      159.32     27.40 o 
   2   4  14       29.99       58.14     24.15 o 
   3   4  14      191.20      204.20     25.53 o 
   4   4  14       49.86       10.90     41.74 o 
  -7   5  14      117.25      115.39     39.96 o 
  -6   5  14        0.04       58.96     33.43 o 
  -5   5  14      241.47      262.92     32.81 o 
  -4   5  14       20.87       -1.76     25.56 o 
  -3   5  14      550.25      581.18     36.24 o 
  -2   5  14       13.99       40.51     19.59 o 
  -1   5  14      492.00      478.95     37.17 o 
   0   5  14       12.46      -18.17     31.70 o 
   1   5  14      172.51      191.96     26.49 o 
   2   5  14       95.59      160.02     32.73 o 
   3   5  14      141.07      112.75     28.74 o 
   4   5  14       45.00       85.28     54.92 o 
  -6   6  14       13.59       13.41     32.58 o 
  -5   6  14        0.15       94.77     36.90 o 
  -4   6  14       25.75       83.09     33.90 o 
  -3   6  14        0.84      -19.74     19.74 o 
  -2   6  14       73.30       77.75     24.31 o 
  -1   6  14        2.77       39.98     32.43 o 
   0   6  14      102.94       73.14     26.03 o 
   1   6  14        9.95        3.14     18.61 o 
   2   6  14       19.10       33.48     23.87 o 
   3   6  14       30.70       38.68     43.48 o 
  -5   7  14      176.00      241.70     49.88 o 
  -4   7  14       23.45      -14.14     28.28 o 
  -3   7  14      488.07      490.22     55.79 o 
  -2   7  14       57.08       83.42     31.46 o 
  -1   7  14      498.87      503.86     41.56 o 
   0   7  14        2.23      -19.58     21.81 o 
   1   7  14      426.73      383.99     37.87 o 
   2   7  14        0.37       16.24     29.91 o 
   3   7  14      130.59      154.91     59.54 o 
  -4   8  14        6.50      -23.87     37.37 o 
  -3   8  14      117.62      243.67     50.27 o 
  -2   8  14       11.51       16.69     24.62 o 
  -1   8  14      154.09      154.76     29.25 o 
   0   8  14        3.91       12.92     22.45 o 
   1   8  14       36.68       15.20     32.37 o 
   2   8  14       13.90      -29.64     35.06 o 
  -3   9  14       26.36       55.18     38.20 o 
  -2   9  14      244.27      210.16     39.45 o 
  -1   9  14       44.28       17.68     34.36 o 
   0   9  14      176.76      189.66     32.58 o 
   1   9  14        3.28      -38.74     38.74 o 
   2   9  14      213.33      249.43     53.94 o 
  -7   1  15      169.18      138.52     31.75 o 
  -6   1  15       64.02       42.55     25.92 o 
  -5   1  15      270.14      339.67     38.96 o 
  -4   1  15      208.96      269.14     47.14 o 
  -3   1  15      359.02      389.19     38.46 o 
  -2   1  15      501.12      551.85     44.31 o 
  -1   1  15      385.66      418.35     38.92 o 
   0   1  15      750.62      877.30     55.05 o 
   1   1  15      499.90      552.11     45.59 o 
   2   1  15      234.77      255.52     37.09 o 
   3   1  15       69.72       85.17     30.06 o 
   4   1  15      179.10      179.75     27.97 o 
   5   1  15        7.50      -19.91     22.99 o 
  -7   2  15       28.82       51.68     47.50 o 
  -6   2  15        9.60       51.05     44.01 o 
  -5   2  15        6.00       36.84     24.73 o 
  -4   2  15        0.05       -3.18     20.76 o 
  -3   2  15        0.91        4.86     22.18 o 
  -2   2  15        0.10       49.79     28.23 o 
  -1   2  15       63.73       57.25     22.82 o 
   0   2  15       47.85       69.88     40.99 o 
   1   2  15        4.27       24.44     55.15 o 
   2   2  15        3.42      -13.91     22.77 o 
   3   2  15      122.30      104.44     32.13 o 
   4   2  15       65.08       65.99     32.52 o 
   5   2  15        0.45       15.11     21.96 o 
   6   2  15       19.71       32.25     28.44 o 
  -6   3  15       32.74       51.15     57.28 o 
  -5   3  15       57.74       72.68     27.80 o 
  -4   3  15       10.27      -11.91     22.80 o 
  -3   3  15      130.63      117.49     27.37 o 
  -2   3  15       26.71       23.72     22.53 o 
  -1   3  15        0.84       23.08     22.46 o 
   0   3  15       27.41       60.94     81.65 o 
   1   3  15        3.78       43.03     31.26 o 
   2   3  15       10.74        6.57     28.30 o 
   3   3  15       36.57       49.45     20.75 o 
   4   3  15        7.76       37.01     27.97 o 
   5   3  15       37.88      126.79     46.77 o 
  -6   4  15      178.33      166.57     48.93 o 
  -5   4  15      513.44      547.32     86.17 o 
  -4   4  15      372.82      381.66     42.93 o 
  -3   4  15     1013.70     1016.44     61.69 o 
  -2   4  15      422.68      505.99     44.64 o 
  -1   4  15     1166.27     1221.25     66.20 o 
   0   4  15      358.62      389.85     51.25 o 
   1   4  15      768.25      880.23     73.69 o 
   2   4  15      257.08      317.70     45.38 o 
   3   4  15      310.20      356.31     42.70 o 
   4   4  15      136.45      190.55     63.68 o 
  -6   5  15      104.30      173.56     43.38 o 
  -5   5  15      279.77      265.10     29.01 o 
  -4   5  15      269.85      273.41     27.43 o 
  -3   5  15      419.79      420.82     32.21 o 
  -2   5  15      274.50      308.52     51.19 o 
  -1   5  15      157.06      211.94     40.46 o 
   0   5  15      670.79      628.56     63.73 o 
   1   5  15      293.12      313.31     51.05 o 
   2   5  15      285.14      367.15     41.61 o 
   3   5  15       84.92       74.78     45.67 o 
  -6   6  15       99.79       86.68     37.73 o 
  -5   6  15       37.95      111.36     38.02 o 
  -4   6  15       56.63       70.50     38.77 o 
  -3   6  15       49.47       68.24     34.44 o 
  -2   6  15       16.57       -4.06     40.89 o 
  -1   6  15       28.21       82.24     33.75 o 
   0   6  15        8.53      -13.41     28.48 o 
   1   6  15        3.78        9.94     29.04 o 
   2   6  15       29.32       87.55     37.72 o 
  -5   7  15       15.35       14.59     29.25 o 
  -4   7  15       97.50      107.77     37.84 o 
  -3   7  15        1.01       14.90     27.69 o 
  -2   7  15      206.88      227.61     53.77 o 
  -1   7  15       53.88       34.68     21.37 o 
   0   7  15      114.41      134.10     35.82 o 
   1   7  15       84.85      142.50     39.72 o 
  -4   8  15      209.79      149.99     42.00 o 
  -3   8  15      186.54      231.68     47.14 o 
  -2   8  15      283.53      276.72     54.56 o 
  -1   8  15      172.26      215.33     34.38 o 
   0   8  15       58.55       75.98     37.93 o 
  -2   9  15        2.60       25.79     36.60 o 
  -1   9  15        0.45       -9.79     35.19 o 
   0   9  15        0.02      -34.72     36.20 o 
  -7   0  16      169.48      195.55     52.35 o 
  -6   0  16      763.17      798.01     83.90 o 
  -5   0  16       20.34       52.63     38.04 o 
  -4   0  16      713.11      878.86     83.00 o 
  -3   0  16       78.75      103.48     39.69 o 
  -2   0  16      868.02      915.54     79.72 o 
  -1   0  16      130.13      135.68     40.40 o 
   0   0  16      665.59      794.78     75.89 o 
   1   0  16       52.30       78.41     37.89 o 
   2   0  16       35.91        5.59     33.48 o 
   3   0  16      233.22      250.87     56.91 o 
   4   0  16       71.46      136.44     55.46 o 
   5   0  16        7.25       22.04     39.90 o 
  -7   1  16      162.07      167.74     50.99 o 
  -6   1  16        9.45        0.18     23.25 o 
  -5   1  16      146.56      134.39     38.59 o 
  -4   1  16       48.63       48.80     24.78 o 
  -3   1  16      565.26      608.44     50.24 o 
  -2   1  16       80.45       81.48     25.70 o 
  -1   1  16      196.73      206.19     31.55 o 
   0   1  16       88.21       83.98     27.00 o 
   1   1  16      251.89      247.21     33.88 o 
   2   1  16       97.62      157.39     42.94 o 
   3   1  16      314.61      304.74     43.79 o 
   4   1  16      158.33      158.87     36.98 o 
   5   1  16       25.09       99.14     53.57 o 
  -7   2  16       31.04       77.16     43.51 o 
  -6   2  16        0.55       40.04     26.47 o 
  -5   2  16      191.33      253.07     75.61 o 
  -4   2  16       17.55       20.29     34.77 o 
  -3   2  16      344.10      347.85     38.52 o 
  -2   2  16      140.03      118.71     28.62 o 
  -1   2  16      352.07      398.49     52.21 o 
   0   2  16      269.70      323.04     58.21 o 
   1   2  16      438.53      604.51     67.48 o 
   2   2  16      112.91      134.96     42.68 o 
   3   2  16      319.65      415.85     37.07 o 
   4   2  16       34.41       34.38     52.54 o 
   5   2  16       96.13       89.51     48.28 o 
  -6   3  16       45.18       -2.64     39.01 o 
  -5   3  16      300.47      274.44     38.74 o 
  -4   3  16       12.57        7.16     25.51 o 
  -3   3  16      278.86      286.14     37.47 o 
  -2   3  16       19.03       16.67     60.58 o 
  -1   3  16      173.50      192.34     33.25 o 
   0   3  16       59.33       70.74     26.63 o 
   1   3  16      119.56      100.10     38.83 o 
   2   3  16       82.86       75.42     38.39 o 
   3   3  16       49.54      108.73     52.66 o 
   5   3  16       11.74       51.03     40.77 o 
  -5   4  16       46.12       20.53     55.88 o 
  -4   4  16       75.37       60.43     32.18 o 
  -3   4  16       78.51       69.81     25.66 o 
  -2   4  16       51.87       34.57     26.33 o 
  -1   4  16      250.21      226.11     46.92 o 
   0   4  16      178.45      228.85     48.84 o 
   1   4  16       42.68       88.34     37.89 o 
   2   4  16       11.66       39.61     30.35 o 
   3   4  16       41.13       79.54     27.69 o 
  -5   5  16       16.79      -22.71     40.11 o 
  -4   5  16       64.01       39.57     57.93 o 
  -3   5  16       66.02       16.38     26.66 o 
  -2   5  16       60.74       59.65     37.87 o 
  -1   5  16       16.89       -6.25     27.81 o 
   0   5  16      173.35      201.58     43.85 o 
   1   5  16        1.55       35.67     31.84 o 
   2   5  16      155.04      133.52     42.87 o 
  -3   6  16        3.00      -41.29     41.29 o 
  -2   6  16        9.57       16.46     36.34 o 
  -1   6  16        2.54      -33.73     33.73 o 
   0   6  16       42.09        9.04     29.32 o 
   1   6  16       38.58       94.24     40.49 o 
  -2   7  16      287.84      310.18     52.52 o 
  -1   7  16       17.66       75.79     35.80 o 
   0   7  16      152.00      187.18     46.67 o 
   1   7  16       53.93       53.29     34.81 o 
  -1   8  16        0.15      -37.45     37.45 o 
   0   8  16       33.66       45.38     36.08 o 
  -6   1  17       37.10       62.82     43.91 o 
  -5   1  17        0.26        3.10     23.92 o 
  -4   1  17      181.60      175.11     33.31 o 
  -3   1  17        2.60       90.24     30.45 o 
  -2   1  17      134.45      140.08     30.48 o 
  -1   1  17       43.15       53.83     41.51 o 
   0   1  17      173.41      208.05     35.15 o 
   1   1  17       46.86        8.74     25.96 o 
   2   1  17       36.52      -21.35     41.99 o 
   3   1  17       83.89      155.18     35.46 o 
   4   1  17       16.33       80.11     50.87 o 
  -6   2  17        0.04      -22.67     35.71 o 
  -5   2  17      243.50      332.63     43.10 o 
  -4   2  17        7.22        5.61     37.31 o 
  -3   2  17      519.13      571.27     78.64 o 
  -2   2  17        1.66      -24.37     24.37 o 
  -1   2  17      273.88      334.53     41.30 o 
   0   2  17       42.76       47.04     38.18 o 
   1   2  17      158.17      194.43     44.04 o 
   2   2  17       31.19       15.57     33.78 o 
   3   2  17       61.81      104.40     84.82 o 
   4   2  17        4.66      105.91     47.84 o 
  -6   3  17      260.91      282.50     60.11 o 
  -5   3  17        0.00        0.37     39.72 o 
  -4   3  17      613.08      558.68     49.50 o 
  -3   3  17       13.77      -26.48     26.48 o 
  -2   3  17      504.05      518.66     48.21 o 
  -1   3  17        2.28       11.36     56.48 o 
   0   3  17      313.18      434.11     59.43 o 
   1   3  17       33.49       69.07     38.41 o 
   2   3  17      366.71      383.44     59.80 o 
   3   3  17        0.45      -43.20     43.20 o 
  -5   4  17        3.63      -28.79     39.33 o 
  -4   4  17        4.28      -22.50     27.85 o 
  -3   4  17        1.77      -16.83     27.45 o 
  -2   4  17        0.45      -34.43     34.43 o 
  -1   4  17       15.70       -9.24     32.10 o 
   0   4  17       37.27       88.55     37.81 o 
   1   4  17        8.32       68.30     39.77 o 
   2   4  17       17.83       67.49     38.91 o 
   3   4  17       21.48      -20.97     39.37 o 
  -5   5  17        4.03       37.48     44.78 o 
  -4   5  17       30.07        4.62     41.36 o 
  -3   5  17       13.00       67.85     43.23 o 
  -2   5  17       45.74       82.97     41.33 o 
  -1   5  17        7.92       17.70     31.70 o 
   0   5  17      115.56      111.18     40.53 o 
   1   5  17       24.64       78.92     41.61 o 
   2   5  17       12.79        6.38     33.97 o 
  -2   6  17       15.31      -40.30     40.30 o 
  -1   6  17      465.45      453.71     64.74 o 
   0   6  17       19.57       -1.92     34.22 o 
   1   6  17      208.93      355.87     56.64 o 
   0   7  17      182.48      167.45     46.41 o 
  -4   0  18      458.12      517.37     68.56 o 
  -3   0  18      126.17       97.49     41.19 o 
  -2   0  18      343.13      404.72     64.42 o 
  -1   0  18        0.76       29.34     38.20 o 
   0   0  18      375.76      446.35     63.52 o 
   1   0  18        5.03       -3.98     37.52 o 
   2   0  18      322.12      431.91     68.68 o 
  -5   1  18       14.42       30.75     40.93 o 
  -4   1  18      136.65      154.64     31.56 o 
  -3   1  18       45.32       46.75     37.92 o 
  -2   1  18       85.17      113.28     29.27 o 
  -1   1  18       82.10       82.61     29.10 o 
   0   1  18       26.73       -2.12     25.37 o 
   1   1  18       50.84       56.77     29.07 o 
   2   1  18       48.06      -46.33     46.33 o 
  -5   2  18      218.22      229.15     55.81 o 
  -4   2  18       44.48       22.08     38.79 o 
  -3   2  18      108.99      121.95     40.46 o 
  -2   2  18        3.09        0.79     66.23 o 
  -1   2  18      344.11      393.44     57.02 o 
   0   2  18       15.34        5.28     39.86 o 
   1   2  18       96.98       61.76     40.67 o 
   2   2  18        1.26       27.66     41.54 o 
  -4   3  18        4.22      -13.56     41.17 o 
  -3   3  18       72.30       80.42     29.17 o 
  -2   3  18        1.84      -16.75     27.36 o 
  -1   3  18      149.94      166.96     33.84 o 
   0   3  18       19.24       64.25     39.24 o 
   1   3  18       49.94      102.85     42.06 o 
   2   3  18        7.30      -42.07     42.07 o 
   3   3  18      105.25        5.76     39.05 o 
  -4   4  18        5.53       -3.88     43.70 o 
  -3   4  18        3.15      -16.10     38.88 o 
  -2   4  18      133.92       75.67     31.18 o 
  -1   4  18       21.52       29.05     34.30 o 
   0   4  18       43.08       75.44     41.00 o 
   1   4  18        3.81       25.49     31.54 o 
   2   4  18       37.65      -24.80     40.66 o 
  -1   5  18       14.31       32.44     37.42 o 
   0   5  18       40.81      120.38     42.96 o 
   1   5  18        9.08       93.56     43.55 o 
   2   5  18        8.22       -1.08     34.16 o 
   1   6  18       16.80       64.04     39.81 o 
  -2   1  19       26.77       26.93     25.85 o 
  -1   1  19      147.10      111.23    122.94 o 
   0   1  19       24.19       39.28     28.79 o 
   1   1  19      146.73      115.55     48.13 o 
  -1   2  19        5.53       78.16     44.46 o 
   0   2  19        3.67       70.28     43.62 o 
   1   2  19       21.57      -45.85     45.85 o 
   2   2  19        3.17      -28.75     44.01 o 
   0   3  19       31.50       48.75     36.72 o 
   1   3  19       11.38        2.77     37.61 o 
